# Supplementary material for: Physiological and genomic insights into the lifestyle of arsenite-oxidizing Herminiimonas arsenitoxidans
Source: Sci Rep. 2017 Nov 3;7:15007. doi: 10.1038/s41598-017-15164-4 (PMC5670224; doi:10.1038/s41598-017-15164-4)
Supplement: Supplementary file 3 — Supplementary Tables [file 41598_2017_15164_MOESM3_ESM.xls]

## Sheet: sTable S1. 
GI No.	Start	End	Length (bp)	Number of genes	Average GC content (%)	Hypothetical proteins	No hit proteins	Inferred character
GI 1	92699	127390	34691	32	43.29	9		Cell wall synthesis (LPS)
GI 2	270462	275035	4573	6	44.6	4	2
GI 3	592479	646750	54271	58	47.14	25	3	Heavymetal resistance/intergrase/recombinase
GI 4	674101	686254	12153	10	44.23	10
GI 5	1208429	1217987	9558	16	46.93	2	4	As and phage resistance/Intergrase
GI 6	1616695	1623283	6588	47	45.47	12	4	AS resistance/Phosphate transporter/Intergrase/Transposase
GI 7	2151176	2161306	10130	17	48.01	3	14
GI 8	2233519	2249376	15857	18	44.37	6	5	Phage intergrase

## Sheet: sTable S2. 
IS Family	Distribution*	Total IS(s)	Region(s)
ISL3	[0 / 0 / 0 / 1]	1	2689432-2692882
IS3_ssgr_IS407	[1 / 0 / 0 / 0]	1	821737-823993
IS481	[0 / 0 / 0 / 2]	2	1473182-1469425
IS21	[0 / 2 / 0 / 1]	3	1620668-1623035, 654912-652835
*Complete / Partial / Pseudogene / unknown

## Sheet: sTable S3.
Locus_tag	Location (start;end;strand)	Lengths (protein;gene)	GC content (%) of gene	Taxon	Product	pfam	COG	TIGR	Best hitted Organism	Similarity;identity	Qcoverage;hcoverage;lengnth;e-value
AS8-cds1346	1443906;1445012;1	368;1107	62.87	Betaproteobacteria	site-specific recombinase, phage integrase family	Phage_integrase	XerC COG0582 309 Integrase		Bordetella hinzii 8-296-03	82;72	89;98;327;2.02e-129
AS8-cds1347	1444914;1446041;-1	375;1128	61.35	Betaproteobacteria	ABC transporter ATP-binding protein				beta proteobacterium FWI2	82;69	99;97;381;4.7e-158
AS8-cds1348	1446038;1446190;-1	50;153	52.29	Viruses	gp28, hypothetical protein				Burkholderia phage phiE255	74;58	100;93;50;7.74e-08
AS8-cds1349	1446654;1446953;-1	99;300	56	Viruses	besthit: unnamed protein product	Phage_gp49_66			Ralstonia phage RSL1	70;51	85;36;84;5.26e-16
AS8-cds1350	1447015;1447404;-1	129;390	60.26	Betaproteobacteria	besthit: tail fiber assembly protein				Achromobacter arsenitoxydans	58;44	98;106;126;9.23e-21
AS8-cds1351	1447414;1449246;-1	610;1833	59.3	Eukaryota	besthit: hypothetical protein TBLA_0A10760				Tetrapisispora blattae CBS 6284	35;19	88;23;544;0.000573
AS8-cds1352	1449239;1450429;-1	396;1191	58.1	Betaproteobacteria	besthit: hypothetical protein				Achromobacter xylosoxidans	59;47	71;80;290;2.07e-63
AS8-cds1353	1450433;1451008;-1	191;576	58.33	Unclassified	besthit: tail protein putative	DUF2313	COG3778 COG3778 188 Uncharacterized protein conserved in bacteria		Mariprofundus ferrooxydans	56;40	97;99;186;8.84e-28
AS8-cds1354	1451008;1452072;-1	354;1065	60.56	Betaproteobacteria	besthit: tail protein	Baseplate_J	XkdT COG3299 353 Uncharacterized homolog of phage Mu protein gp47		Pseudogulbenkiania sp. MAI-1	60;43	99;99;353;6.58e-69
AS8-cds1355	1452072;1452422;-1	116;351	54.13	Betaproteobacteria	besthit: phage GP46 family protein	GP46	COG4381 COG4381 135 Mu-like prophage protein gp46		Burkholderia sp. WP42	60;50	99;99;115;1.57e-19
AS8-cds1356	1452475;1453095;-1	206;621	55.56	Betaproteobacteria	besthit: baseplate assembly protein	Phage_Mu_Gp45	COG4384 COG4384 203 Mu-like prophage protein gp45	TIGR01644 phage_P2_V 192 phage baseplate assembly protein V	Eikenella corrodens	52;32	99;98;211;1.68e-24
AS8-cds1357	1453095;1454207;-1	370;1113	56.78	Betaproteobacteria	besthit: tail protein	Phage_GPD	COG4379 COG4379 386 Mu-like prophage tail protein gpP		Burkholderia sp. WP42	59;46	97;95;364;2.2e-83
AS8-cds1358	1454204;1455448;-1	414;1245	59.44	Betaproteobacteria	besthit: DNA circularization protein	DNA_circ_N			Ralstonia solanacearum	49;34	100;91;465;7.98e-58
AS8-cds1359	1455458;1457203;-1	581;1746	57.67	Gammaproteobacteria	besthit: hypothetical protein	PhageMin_Tail			Methylobacter tundripaludum	55;41	86;84;525;3.56e-96
AS8-cds1360	1457356;1457949;-1	197;594	55.39	Betaproteobacteria	besthit: hypothetical protein				Microvirgula aerodenitrificans	58;39	82;102;162;4.85e-21
AS8-cds1361	1457952;1458338;-1	128;387	54.52	Gammaproteobacteria	besthit: phage tail protein				Yersinia bercovieri	62;47	91;94;117;2.67e-20
AS8-cds1362	1458392;1459810;-1	472;1419	58.77	Betaproteobacteria	besthit: tail sheath protein	Phage_sheath_1	COG4386 COG4386 487 Mu-like prophage tail sheath protein gpL		Sideroxydans lithotrophicus	64;47	100;100;473;1.87e-111
AS8-cds1363	1459866;1460159;-1	97;294	58.84	Betaproteobacteria	besthit: hypothetical protein				Microvirgula aerodenitrificans	60;49	65;102;63;0.000155
AS8-cds1364	1460168;1460779;-1	203;612	56.37	Betaproteobacteria	besthit: hypothetical protein	DUF1834			Methyloversatilis universalis	52;33	97;97;200;9.12e-15
AS8-cds1365	1460776;1461261;-1	161;486	57.2	Betaproteobacteria	besthit: hypothetical protein	DUF1320	COG4387 COG4387 139 Mu-like prophage protein gp36		Burkholderia sp. WP42	54;39	88;101;142;1.9e-15
AS8-cds1366	1461386;1461592;-1	68;207	51.21
AS8-cds1367	1461682;1462605;-1	307;924	56.39	Betaproteobacteria	besthit: hypothetical protein				Ralstonia solanacearum	65;50	100;96;316;7.67e-82
AS8-cds1368	1462666;1463013;-1	115;348	62.07	Gammaproteobacteria	besthit: hypothetical protein				Stenotrophomonas maltophilia	63;46	97;98;114;3.35e-14
AS8-cds1369	1463057;1464184;-1	375;1128	57.54	Gammaproteobacteria	besthit: hypothetical protein				Stenotrophomonas maltophilia	55;41	97;96;379;1.96e-63
AS8-cds1370	1464436;1464810;-1	124;375	52.53	Gammaproteobacteria	besthit: transcriptional regulator	Mor	COG5566 COG5566 137 Uncharacterized conserved protein		Pseudomonas aeruginosa	59;37	98;100;122;2.96e-16
AS8-cds1371	1464803;1465246;-1	147;444	57.21	Betaproteobacteria	besthit: hypothetical protein	DUF1018	COG4382 COG4382 170 Mu-like prophage protein gp16		Nitrosospira sp. APG3	68;44	97;97;147;3.26e-30
AS8-cds1372	1465243;1465482;-1	79;240	50.83
AS8-cds1373	1465479;1466168;-1	229;690	59.42	Betaproteobacteria	hypothetical protein	DUF2786			Microvirgula aerodenitrificans	72;57	97;98;221;2.42e-64
AS8-cds1374	1466161;1466622;-1	153;462	50.22
AS8-cds1375	1466606;1467007;-1	133;402	58.46	Betaproteobacteria	besthit: hypothetical protein				Burkholderia pseudomallei	64;50	95;98;128;6.81e-27
AS8-cds1376	1467004;1467264;-1	86;261	57.47
AS8-cds1377	1467261;1467782;-1	173;522	57.85	Betaproteobacteria	Mu-like prophage host-nuclease inhibitor protein Gam	Phage_Mu_Gam	COG4396 COG4396 170 Mu-like prophage host-nuclease inhibitor protein Gam		Pandoraea sp. SD6-2	80;66	99;98;171;2.82e-57
AS8-cds1378	1467815;1468270;-1	151;456	55.7
AS8-cds1379	1468280;1468606;-1	108;327	60.24	Betaproteobacteria	besthit: hypothetical protein				Sideroxydans lithotrophicus	62;47	97;100;105;6.77e-17
AS8-cds1380	1468606;1468914;-1	102;309	57.61
AS8-cds1381	1468895;1469107;-1	70;213	53.52
AS8-cds1382	1469205;1470389;-1	394;1185	56.62	Betaproteobacteria	besthit: transposase	AAA_16 AAA_22	ExeA COG3267 269 Type II secretory pathway, component ExeA (predicted ATPase)		Kingella kingae	66;47	99;100;395;4.4e-98
AS8-cds1383	1470425;1472182;-1	585;1758	60.41	Betaproteobacteria	besthit: integrase	rve rve_3			Acidovorax sp. KKS102	61;45	100;99;595;2.01e-131
AS8-cds1384	1472189;1473094;-1	301;906	56.95	Betaproteobacteria	besthit: Phage protein				Burkholderia sp. AU4i	60;41	98;96;296;1.81e-51
AS8-cds1385	1473109;1473420;-1	103;312	60.26	Betaproteobacteria	hypothetical protein		IclR COG1414 246 Transcriptional regulator		Delftia acidovorans	71;49	99;98;102;2.8e-20
AS8-cds1386	1473417;1473638;-1	73;222	59.91
AS8-cds1387	1473734;1473922;-1	62;189	58.73	Betaproteobacteria	hypothetical protein			TIGR04111 BcepMu_gp16 55 phage-associated protein, BcepMu gp16 family	Burkholderia glumae	76;64	90;89;56;1.43e-11
AS8-cds1388	1474039;1474545;1	168;507	49.11	Gammaproteobacteria	besthit: hypothetical protein	HTH_19			Stenotrophomonas maltophilia	54;36	52;58;88;1.43e-05
AS8-cds1389	1474569;1474973;1	134;405	52.59
AS8-cds1390	1475125;1475679;1	184;555	55.68	Gammaproteobacteria	besthit: putative lysozyme	Phage_lysozyme	COG3772 COG3772 152 Phage-related lysozyme (muraminidase)		Candidatus Competibacter denitrificans Run_A_D11	53;45	89;95;164;2.4e-22
AS8-cds1391	1475672;1475938;1	88;267	57.3
AS8-cds1392	1475935;1476156;1	73;222	50.9	Alphaproteobacteria	besthit: lysozyme				Liberibacter crescens	69;39	93;30;69;4.29e-07
AS8-cds1393	1476153;1476767;1	204;615	55.93	Betaproteobacteria	besthit: hypothetical protein				Cupriavidus taiwanensis	52;39	73;73;160;7.02e-15
AS8-cds1394	1476767;1477186;1	139;420	47.38	Gammaproteobacteria	besthit: hypothetical protein				Pseudomonas aeruginosa	54;35	96;104;139;2.72e-10
AS8-cds1395	1477179;1477487;1	102;309	58.9	Betaproteobacteria	hypothetical protein				Brachymonas chironomi	79;57	97;93;101;1.68e-25
AS8-cds1396	1477699;1478217;1	172;519	52.6	Betaproteobacteria	hypothetical protein	DUF3486			Brachymonas chironomi	74;52	100;99;173;2.31e-43
AS8-cds1397	1478318;1479874;1	518;1557	53.24	Betaproteobacteria	hypothetical protein	Terminase_6	COG4373 COG4373 509 Mu-like prophage FluMu protein gp28		Burkholderia thailandensis	77;63	90;93;465;2.01e-167
AS8-cds1398	1479871;1481436;1	521;1566	51.72	Betaproteobacteria	besthit: hypothetical protein	DUF935	COG4383 COG4383 517 Mu-like prophage protein gp29		Ralstonia solanacearum	62;46	95;99;502;7.83e-111
AS8-cds1399	1481414;1482283;1	289;870	53.79	Betaproteobacteria	besthit: phage head morphogenesis protein	Phage_Mu_F			Comamonas testosteroni	63;46	94;97;273;1.12e-66
AS8-cds1400	1482273;1482785;1	170;513	53.61	Betaproteobacteria	besthit: phage morphogeneis protein	Phage_tail_S	COG5005 COG5005 140 Mu-like prophage protein gpG		Neisseria meningitidis	54;42	96;99;168;5.84e-23

## Sheet: sTable S4. 
Start	End	Period size	Copy number	Consensus size	Affected CDSs or region	Product	Affected region
15200	15238	21	1.9	21	AS8-cds17	long-chain fatty acid--CoA ligase	inside
180478	180504	14	1.9	14	AS8-cds169	N-(5'-phosphoribosyl)anthranilate isomerase	upstream and inside
280127	280151	12	2.1	12	AS8-cds268	succinyl-diaminopimelate desuccinylase	inside
460044	460109	33	2	33	AS8-cds421	Jacalin-related lectin family protein	inside
554098	554137	21	1.9	21	AS8-cds521	signal peptide	inside
637952	637993	20	2	21	intergenic region
659352	659386	9	3.9	9	AS8-cds628	copper resistance protein B	inside
664121	664154	15	2.3	15	AS8-cds632	copper transporter	inside
733111	733481	84	4.5	83	AS8-cds684	besthit: putative filamentous hemagglutinin family outer membrane protein	inside
761070	761577	255	2	255	AS8-cds709	besthit: autotransporter	inside
764540	765052	264	1.9	263	AS8-cds711	besthit: heme utilization/adhesion protein	inside
764562	765133	264	2.2	263
779230	779257	14	2	14	AS8-cds720		upstream and inside
810086	810146	12	5.1	12	AS8-cds752	besthit: hypothetical protein	inside
810093	810146	24	2.3	24
822067	822091	9	2.8	9	AS8-cds765	histidine kinase	inside
822085	822139	15	3.7	15
926818	926857	21	1.9	21	AS8-cds855	GTP pyrophosphokinase	inside
1037641	1038019	192	2	191	AS8-cds964	hypothetical protein	inside
1046703	1046742	21	2	21	AS8-cds968	hypothetical protein	inside
1184960	1185071	9	12.4	9	AS8-cds1101	besthit: hypothetical protein NEILACOT_04003	inside
1184943	1185044	30	3.5	29
1184965	1185029	12	5.4	12
1184995	1185034	15	2.7	15
1184960	1185014	21	2.6	21
1184964	1185071	33	3.3	32
1184998	1185059	24	2.6	24
1185018	1185082	33	2	33
1365850	1365881	16	2	16	intergenic region
1372996	1373141	7	20.9	7	intergenic region
1401266	1401297	15	2	17	AS8-cds1307	alanine transporter	inside
1597165	1597189	12	2.1	12	AS8-cds1497	sodium:proton antiporter	inside
1619350	1619502	72	2.1	72	AS8-cds1520	besthit: outer membrane autotransporter	inside
1802098	1802159	18	3.3	18	AS8-cds1701	membrane protein	inside
1904033	1904083	9	5.7	9	AS8-cds1788	RNA polymerase sigma factor RpoD	inside
1904043	1904083	6	6.8	6
1904040	1904083	12	3.7	12
2321328	2321361	18	2	16	AS8-cds2191	alpha/beta hydrolase	inside
2354400	2354447	9	5.3	9	AS8-cds2227	besthit: Outer membrane autotransporter barrel	inside
2354465	2354490	6	4.3	6
2354712	2354738	3	9	3
2500055	2500114	30	2	30	intergenic region
2511200	2511228	13	2.2	13	intergenic region
2513211	2513244	17	2.1	17	AS8-cds2374	F0F1 ATP synthase subunit alpha	inside
2609189	2609327	45	3.1	45	AS8-cds2471	besthit: hypothetical protein	inside
2609263	2609334	15	4.8	15
2609263	2609335	30	2.4	30
2616638	2616669	16	2	17	intergenic region
2616745	2616782	20	1.9	20	intergenic region
2616748	2616784	11	3.5	11	intergenic region
2629287	2629316	16	1.9	16	AS8-cds2485	peptide ABC transporter permease	inside
2860276	2860412	72	1.9	72	AS8-cds2703	hypothetical protein	inside
2860561	2860862	75	4	75
2860525	2860808	150	1.9	150
2860532	2860847	150	2.1	150
2940127	2940152	12	2.2	12	AS8-cds2782	membrane protein	inside
2960982	2961018	12	3.2	12	AS8-cds2804	peptidase S41	inside
3156692	3156741	15	3.3	15	AS8-cds3002	hypothetical protein	inside
3156685	3156741	30	1.9	30
3156735	3156800	18	3.7	18
3156804	3156861	15	3.9	15
3168945	3169065	15	7.8	15	AS8-cds3012	besthit: hypothetical protein	inside
3168947	3169065	63	1.9	63
3168953	3169479	30	17.2	30
3169057	3169494	15	28.6	15
3169047	3169503	78	6	77
3169031	3169495	45	10.1	48
3169031	3169499	30	15.3	30
3169448	3169517	30	2.2	33
3374878	3374902	9	2.8	9	AS8-cds3198	membrane protein	inside
3402242	3402291	9	5.6	9	AS8-cds3224	molecular chaperone GroEL	inside
3402238	3402291	18	3	18
3496458	3496508	24	2.1	25	AS8-cds3302	besthit: outer membrane autotransporter barrel domain protein	inside
3574124	3574158	15	2.3	15	AS8-cds3379	ammonium transporter	inside
3777985	3778023	21	1.9	21	AS8-cds3563	long-chain fatty acid--CoA ligase	inside and downstream
Period size of the repeat.
Number of copies aligned with the consensus pattern.
Size of consensus pattern (may differ slightly from the period size).

## Sheet: sTable S5. 
Physiological process	Gene nomenclature	Locus_tag	Location (start;end;strand)	Lengths (protein;gene)	GC content (%) of gene	Taxon	Product	pfam	COG	TIGR	Best hitted Organism	Similarity;identity	Qcoverage;hcoverage;lengnth;e-value
Citrate cycle (TCA cycle)	malate dehydrogenase	AS8-cds836	902888;903877;1	329;990	53.03	Betaproteobacteria	malate dehydrogenase	Ldh_1_N Ldh_1_C	Mdh COG0039 313 Malate/lactate dehydrogenases	TIGR01759 MalateDH-SF1 327 malate dehydrogenase	Janthinobacterium sp. Marseille	98;97	100;100;329;8.54e-180
	isocitrate dehydrogenase	AS8-cds2506	2648875;2649921;1	348;1047	53.3	Betaproteobacteria	isocitrate dehydrogenase	Iso_dh	LeuB COG0473 348 Isocitrate/isopropylmalate dehydrogenase	TIGR02088 LEU3_arch 324 isopropylmalate/isohomocitrate dehydrogenases	Janthinobacterium sp. Marseille	96;94	99;99;346;1.49e-182
	isocitrate dehydrogenase	AS8-cds2314	2446696;2448924;1	742;2229	53.52	Betaproteobacteria	isocitrate dehydrogenase	IDH	Icd COG2838 744 Monomeric isocitrate dehydrogenase	TIGR00178 monomer_idh 744 isocitrate dehydrogenase, NADP-dependent	Janthinobacterium sp. Marseille	95;92	100;100;742;0
	malate dehydrogenase (quinone)	AS8-cds779	836984;838618;-1	544;1635	50.28	Betaproteobacteria	malate:quinone oxidoreductase	Mqo DAO	COG0579 COG0579 429 Predicted dehydrogenase	TIGR01320 mal_quin_oxido 482 malate dehydrogenase (acceptor)	Herbaspirillum sp. CF444	94;88	100;99;547;1.12e-285
	pyruvate dehydrogenase	AS8-cds1599	1697079;1699775;-1	898;2697	53.8	Betaproteobacteria	pyruvate dehydrogenase	Transketolase_N Transketolase_N	AceE COG2609 887 Pyruvate dehydrogenase complex, dehydrogenase (E1) component	TIGR00759 aceE 885 pyruvate dehydrogenase (acetyl-transferring), homodimeric type	Janthinobacterium sp. Marseille	98;96	100;100;898;0
	2-oxoglutarate dehydrogenase E1 component	AS8-cds828	893542;896400;-1	952;2859	51.45	Betaproteobacteria	2-oxoglutarate dehydrogenase E1	E1_dh Transket_pyr	SucA COG0567 906 2-oxoglutarate dehydrogenase complex, dehydrogenase (E1) component, and related enzymes	TIGR00239 2oxo_dh_E1 931 oxoglutarate dehydrogenase (succinyl-transferring), E1 component	Janthinobacterium sp. Marseille	98;97	100;100;952;0
	succinate dehydrogenase/fumarate reductase, flavoprotein subunit	AS8-cds832	899093;900871;-1	592;1779	53.46	Betaproteobacteria	succinate dehydrogenase flavoprotein subunit	FAD_binding_2 Succ_DH_flav_C	SdhA COG1053 562 Succinate dehydrogenase/fumarate reductase, flavoprotein subunit	TIGR01816 sdhA_forward 584 succinate dehydrogenase, flavoprotein subunit	Janthinobacterium sp. Marseille	99;98	100;100;592;0
	succinate dehydrogenase/fumarate reductase, iron-sulfur subunit	AS8-cds831	898371;899081;-1	236;711	50.21	Betaproteobacteria	succinate dehydrogenase iron-sulfur subunit	Fer2_3 Fer4_8 Fer4_17 Fer4_18	FrdB COG0479 234 Succinate dehydrogenase/fumarate reductase, Fe-S protein subunit	TIGR00384 dhsB 222 succinate dehydrogenase and fumarate reductase iron-sulfur protein	Janthinobacterium sp. Marseille	98;97	100;100;236;2.14e-132
	succinate dehydrogenase/fumarate reductase, cytochrome b subunit	AS8-cds834	901238;901648;-1	136;411	45.01	Betaproteobacteria	succinate dehydrogenase	Sdh_cyt	SdhC COG2009 132 Succinate dehydrogenase/fumarate reductase, cytochrome b subunit	TIGR02970 succ_dehyd_cytB 120 succinate dehydrogenase, cytochrome b556 subunit	Janthinobacterium sp. Marseille	89;84	100;100;136;5.84e-58
	succinate dehydrogenase/fumarate reductase, membrane anchor subunit	AS8-cds833	900873;901238;-1	121;366	50.27	Betaproteobacteria	succinate dehydrogenase	Sdh_cyt	SdhD COG2142 117 Succinate dehydrogenase, hydrophobic anchor subunit	TIGR02968 succ_dehyd_anc 105 succinate dehydrogenase, hydrophobic membrane anchor protein	Janthinobacterium sp. Marseille	95;90	100;100;121;3.6e-59
	fumarate reductase flavoprotein subunit	AS8-cds2447	2585070;2586812;-1	580;1743	56.17	Betaproteobacteria	fumarate reductase	FAD_binding_2 Succ_DH_flav_C	SdhA COG1053 562 Succinate dehydrogenase/fumarate reductase, flavoprotein subunit	TIGR01812 sdhA_frdA_Gneg 568 succinate dehydrogenase or fumarate reductase, flavoprotein subunit	Herminiimonas arsenicoxydans	99;99	100;100;580;0
	fumarate reductase iron-sulfur subunit	AS8-cds2452	2589019;2589735;-1	238;717	58.16	Betaproteobacteria	fumarate reductase	Fer2_3 Fer4_8 Fer4_17	FrdB COG0479 234 Succinate dehydrogenase/fumarate reductase, Fe-S protein subunit	TIGR00384 dhsB 222 succinate dehydrogenase and fumarate reductase iron-sulfur protein	Herminiimonas arsenicoxydans	99;98	100;100;238;1.49e-133
	fumarate reductase subunit C	AS8-cds2451	2588675;2589022;-1	115;348	56.32	Betaproteobacteria	fumarate reductase	Sdh_cyt	SdhD COG2142 117 Succinate dehydrogenase, hydrophobic anchor subunit	TIGR02968 succ_dehyd_anc 105 succinate dehydrogenase, hydrophobic membrane anchor protein	Herminiimonas arsenicoxydans	94;92	100;100;115;5.29e-52
	dihydrolipoamide dehydrogenase	AS8-cds826	890710;892137;-1	475;1428	49.65	Betaproteobacteria	dihydrolipoamide dehydrogenase	Pyr_redox_2 GIDA FAD_binding_2 Pyr_redox Pyr_redox_dim	Lpd COG1249 454 Pyruvate/2-oxoglutarate dehydrogenase complex, dihydrolipoamide dehydrogenase (E3) component, and related enzymes	TIGR01350 lipoamide_DH 461 dihydrolipoyl dehydrogenase	Janthinobacterium sp. Marseille	96;94	100;100;475;7.31e-257
		AS8-cds1596	1693050;1694876;-1	608;1827	54.46	Betaproteobacteria	dihydrolipoamide dehydrogenase	Biotin_lipoyl Pyr_redox_2 FAD_oxidored GIDA Pyr_redox Pyr_redox_dim	Lpd COG1249 454 Pyruvate/2-oxoglutarate dehydrogenase complex, dihydrolipoamide dehydrogenase (E3) component, and related enzymes	TIGR01350 lipoamide_DH 461 dihydrolipoyl dehydrogenase	Janthinobacterium sp. Marseille	96;94	100;100;606;0
		AS8-cds2431	2568395;2569828;1	477;1434	55.79	Betaproteobacteria	dihydrolipoamide dehydrogenase	Pyr_redox_2 GIDA FAD_binding_2 Pyr_redox_3 K_oxygenase Pyr_redox Pyr_redox_dim	Lpd COG1249 454 Pyruvate/2-oxoglutarate dehydrogenase complex, dihydrolipoamide dehydrogenase (E3) component, and related enzymes	TIGR02053 MerA 465 mercuric reductase	Janthinobacterium sp. Marseille	89;83	100;100;477;3.68e-224
	pyruvate dehydrogenase E2 component (dihydrolipoamide acetyltransferase)	AS8-cds1598	1695608;1696966;-1	452;1359	55.26	Betaproteobacteria	dihydrolipoamide acetyltransferase	Biotin_lipoyl E3_binding 2-oxoacid_dh	AceF COG0508 404 Pyruvate/2-oxoglutarate dehydrogenase complex, dihydrolipoamide acyltransferase (E2) component, and related enzymes	TIGR01348 PDHac_trf_long 587 dihydrolipoyllysine-residue acetyltransferase	Janthinobacterium sp. Marseille	93;91	100;99;461;1.05e-228
	2-oxoglutarate dehydrogenase E2 component (dihydrolipoamide succinyltransferase)	AS8-cds827	892226;893479;-1	417;1254	51.2	Betaproteobacteria	dihydrolipoamide succinyltransferase	Biotin_lipoyl E3_binding 2-oxoacid_dh	AceF COG0508 404 Pyruvate/2-oxoglutarate dehydrogenase complex, dihydrolipoamide acyltransferase (E2) component, and related enzymes	TIGR01347 sucB 404 dihydrolipoyllysine-residue succinyltransferase, E2 component of oxoglutarate dehydrogenase (succinyl-transferring) complex	Janthinobacterium sp. Marseille	92;90	100;99;423;4.83e-204
	citrate synthase	AS8-cds829	896612;897922;-1	436;1311	49.96	Betaproteobacteria	type II citrate synthase	Citrate_synt	GltA COG0372 390 Citrate synthase	TIGR01798 cit_synth_I 412 citrate (Si)-synthase	Janthinobacterium sp. Marseille	98;97	100;100;436;1.4e-246
	fumarate hydratase, class I	AS8-cds1333	1434143;1435684;1	513;1542	52.14	Betaproteobacteria	fumarate hydratase	Fumerase Fumerase_C			Janthinobacterium sp. Marseille	98;96	100;100;513;1.48e-287
	fumarate hydratase subunit alpha	AS8-cds2449	2587426;2588301;-1	291;876	56.16	Betaproteobacteria	fumarate hydratase	Fumerase	TtdA COG1951 297 Tartrate dehydratase alpha subunit/Fumarate hydratase class I, N-terminal domain	TIGR00722 ttdA_fumA_fumB 273 hydrolyase, tartrate alpha subunit/fumarate domain protein, Fe-S type	Herminiimonas arsenicoxydans	99;98	100;100;291;4.31e-159
	fumarate hydratase, class II	AS8-cds3261	3450371;3451759;1	462;1389	53.78	Betaproteobacteria	fumarate hydratase	Lyase_1 FumaraseC_C	FumC COG0114 462 Fumarase	TIGR00979 fumC_II 458 fumarate hydratase, class II	Janthinobacterium sp. Marseille	93;88	100;100;462;4.96e-234
	aconitate hydratase	AS8-cds839	905580;908303;1	907;2724	52.42	Betaproteobacteria	aconitate hydratase	Aconitase Aconitase_C	AcnA COG1048 861 Aconitase A	TIGR01341 aconitase_1 876 aconitate hydratase 1	Herminiimonas arsenicoxydans	98;95	100;99;912;0
		AS8-cds2512	2656477;2659086;-1	869;2610	56.17	Betaproteobacteria	aconitate hydratase	Aconitase Aconitase_C	AcnA COG1048 861 Aconitase A	TIGR02333 2met_isocit_dHY 858 2-methylisocitrate dehydratase, Fe/S-dependent	Herbaspirillum sp. RV1423	96;94	100;100;869;0
	succinyl-CoA synthetase alpha subunit	AS8-cds1886	2012015;2012890;-1	291;876	51.03	Betaproteobacteria	succinyl-CoA synthetase subsunit alpha	CoA_binding CoA_binding_2 Succ_CoA_lig Ligase_CoA	SucD COG0074 293 Succinyl-CoA synthetase, alpha subunit	TIGR01019 sucCoAalpha 286 succinate-CoA ligase, alpha subunit	Herminiimonas arsenicoxydans	100;99	100;100;291;3.77e-163
	succinyl-CoA synthetase beta subunit	AS8-cds1887	2012893;2014059;-1	388;1167	50.47	Betaproteobacteria	malate--CoA ligase subunit beta	ATP-grasp_2 ATP-grasp_5 GARS_A Ligase_CoA	SucC COG0045 387 Succinyl-CoA synthetase, beta subunit	TIGR01016 sucCoAbeta 386 succinate-CoA ligase, beta subunit	Herminiimonas arsenicoxydans	99;99	100;100;388;8.73e-216
Sulfur oxidation	soxB	AS8-cds1827	1944676;1946394;-1	572;1719	52.53	Betaproteobacteria	5'-nucleotidase	5_nucleotid_C	UshA COG0737 517 5'-nucleotidase/2',3'-cyclic phosphodiesterase and related esterases		Herminiimonas arsenicoxydans	98;96	100;100;572;0
	soxX	AS8-cds1828	1946521;1947135;-1	204;615	50.57	Betaproteobacteria	hypothetical protein				Janthinobacterium sp. Marseille	97;90	97;100;198;2.88e-101
	soxA	AS8-cds1829	1947145;1947951;-1	268;807	52.04	Betaproteobacteria	sulfur oxidation protein soxA				Janthinobacterium sp. Marseille	95;92	100;100;268;1.85e-140
	soxZ	AS8-cds1830	1948044;1948355;-1	103;312	49.68	Betaproteobacteria	sulfur compound-chelating protein	SoxZ			Herminiimonas arsenicoxydans	96;93	100;100;103;7.08e-48
	soxY	AS8-cds1831	1948409;1948870;-1	153;462	53.03	Betaproteobacteria	sulfur oxidation protein SoxY	SoxY	COG5501 COG5501 148 Predicted secreted protein		Herminiimonas arsenicoxydans	89;85	100;100;153;4.25e-65
		AS8-cds1832	1948928;1949362;-1	144;435	47.82	Betaproteobacteria	pseudoazurin (blue copper protein)	Copper-bind		TIGR02375 pseudoazurin 116 pseudoazurin	Janthinobacterium sp. Marseille	97;95	100;100;144;3.16e-70
	cyc	AS8-cds1833	1949444;1950520;-1	358;1077	52.37	Betaproteobacteria	cytochrome C	Cytochrome_CBB3 Cytochrome_CBB3 Cytochrom_C			Janthinobacterium sp. Marseille	91;85	100;100;358;1.34e-178
		AS8-cds1472	1575603;1576010;1	135;408	48.04	Betaproteobacteria	cytochrome C	Cytochrom_C	COG3474 COG3474 135 Cytochrome c2		Janthinobacterium sp. Marseille	87;81	90;100;122;7.59e-50
		AS8-cds1616	1716580;1716888;-1	102;309	51.78	Betaproteobacteria	cytochrome C'	Cytochrom_C Cytochrome_CBB3	COG4654 COG4654 110 Cytochrome c551/c552		Janthinobacterium sp. Marseille	96;91	100;100;102;5.55e-45
		AS8-cds1561	1657887;1658204;1	105;318	39.94	Betaproteobacteria	cytochrome C	Cytochrom_C	COG4654 COG4654 110 Cytochrome c551/c552		Herminiimonas arsenicoxydans	89;82	100;100;105;1.19e-42
	soxC; sulfane dehydrogenase subunit SoxC	AS8-cds1834	1950504;1951865;-1	453;1362	52.94	Betaproteobacteria	molybdopterin binding oxidoreductase	Oxidored_molyb Mo-co_dimer			Janthinobacterium sp. Marseille	97;94	100;100;454;5e-255
sulfite oxidation	sulfate adenylyltransferase	AS8-cds3430	3626740;3628071;-1	443;1332	52.85	Betaproteobacteria	sulfate adenylyltransferase	GTP_EFTU MMR_HSR1 GTP_EFTU_D2	CysN COG2895 431 GTPases - Sulfate adenylate transferase subunit 1	TIGR02034 CysN 406 sulfate adenylyltransferase, large subunit	Janthinobacterium sp. Marseille	97;95	100;100;441;3.64e-234
		AS8-cds3431	3628071;3629006;-1	311;936	54.27	Betaproteobacteria	sulfate adenylyltransferase subunit 2	PAPS_reduct	CysH COG0175 261 3'-phosphoadenosine 5'-phosphosulfate sulfotransferase (PAPS reductase)/FAD synthetase and related enzymes	TIGR02039 CysD 294 sulfate adenylyltransferase, small subunit	Janthinobacterium sp. Marseille	99;97	100;100;311;4.29e-173
	APS reductase	AS8-cds3432	3629013;3629741;-1	242;729	57.06	Betaproteobacteria	phosphoadenosine phosphosulfate reductase	PAPS_reduct	CysH COG0175 261 3'-phosphoadenosine 5'-phosphosulfate sulfotransferase (PAPS reductase)/FAD synthetase and related enzymes	TIGR02055 APS_reductase 194 adenylylsulfate reductase, thioredoxin dependent	Janthinobacterium sp. Marseille	98;95	100;99;244;4.88e-132
		AS8-cds3433	3629738;3630265;-1	175;528	53.41	Betaproteobacteria	oxidoreductase	DUF934	COG3749 COG3749 167 Uncharacterized protein conserved in bacteria		Janthinobacterium sp. Marseille	97;96	100;100;175;1.27e-89
	sulfite reductase	AS8-cds3434	3630258;3631952;-1	564;1695	53.22	Betaproteobacteria	sulfite reductase	NIR_SIR_ferr NIR_SIR NIR_SIR_ferr NIR_SIR	CysI COG0155 510 Sulfite reductase, beta subunit (hemoprotein)	TIGR02435 CobG 388 precorrin-3B synthase	Janthinobacterium sp. Marseille	97;92	100;100;564;0
		AS8-cds2389	2529783;2531153;-1	456;1371	56.82	Betaproteobacteria	oxidoreductase	Flavodoxin_1 FAD_binding_6 NAD_binding_1			Janthinobacterium sp. Marseille	92;86	100;100;456;7.07e-233
Nitrate reduction
Dissimilatory nitrate reduction	nitrite reductase (NADH) small subunit, nirD	AS8-cds1797	1914703;1915059;-1	118;357	50.98	Betaproteobacteria	nitrite reductase	Rieske Rieske_2	{NirD} COG2146 106 Ferredoxin subunits of nitrite reductase and ring-hydroxylating dioxygenases	TIGR02378 nirD_assim_sml 105 nitrite reductase [NAD(P)H], small subunit	Janthinobacterium sp. Marseille	93;89	100;100;118;2.6e-54
	nitrite reductase (NADH) large subunit, nirB	AS8-cds1798	1915097;1917535;-1	812;2439	53.05	Betaproteobacteria	nitrite reductase	Pyr_redox_2 Pyr_redox_3 Pyr_redox Fer2_BFD Fer2_BFD NIR_SIR_ferr NIR_SIR	NirB COG1251 793 NAD(P)H-nitrite reductase	TIGR02374 nitri_red_nirB 794 nitrite reductase [NAD(P)H], large subunit	Janthinobacterium sp. Marseille	96;92	100;100;812;0
Nitrate/nitrite transport system	nitrate/nitrite transport system ATP-binding protein, nrtC, nasD	AS8-cds1799	1917578;1918384;-1	268;807	53.28	Betaproteobacteria	nitrate ABC transporter ATP-binding protein	ABC_tran	TauB COG1116 248 ABC-type nitrate/sulfonate/bicarbonate transport system, ATPase component	TIGR01184 ntrCD 230 nitrate ABC transporter, ATP-binding proteins C and D	Janthinobacterium sp. Marseille	98;95	100;100;268;3.73e-141
	nitrate/nitrite transport system permease protein	AS8-cds1800	1918449;1919378;-1	309;930	50.54	Betaproteobacteria	nitrate ABC transporter permease	BPD_transp_1	TauC COG0600 258 ABC-type nitrate/sulfonate/bicarbonate transport system, permease component		Janthinobacterium sp. Marseille	90;85	100;100;312;1.99e-146
	nitrate/nitrite transport system substrate-binding protein, nrtA, nasF, cynA, ABC transporters	AS8-cds1801	1919388;1920611;-1	407;1224	51.88	Betaproteobacteria	nitrate transporter	NMT1_2	TauA COG0715 335 ABC-type nitrate/sulfonate/bicarbonate transport systems, periplasmic components		Janthinobacterium sp. Marseille	98;94	100;100;407;4.23e-229
	assimilatory nitrate reductase catalytic subunit, nasA	AS8-cds1796	1911845;1914706;-1	953;2862	54.05	Betaproteobacteria	nitrate reductase subunit alpha	Molybdop_Fe4S4 Molybdopterin Molydop_binding Fer2_BFD	BisC COG0243 765 Anaerobic dehydrogenases, typically selenocysteine-containing	TIGR01591 Fdh-alpha 672 formate dehydrogenase, alpha subunit	Janthinobacterium sp. Marseille	89;81	100;101;953;0
Urea metabolism	urease and urea transporter	AS8-cds509	542483;543163;-1	226;681	53.3	Betaproteobacteria	urease accessory protein UreF	UreF	UreF COG0830 229 Urease accessory protein UreF		Janthinobacterium sp. Marseille	96;94	100;100;226;6.19e-113
		AS8-cds510	543167;543691;-1	174;525	56.57	Betaproteobacteria	urease accessory protein UreE	UreE_N UreE_C	UreE COG2371 155 Urease accessory protein UreE		Janthinobacterium sp. Marseille	94;89	100;102;174;7.93e-84
		AS8-cds511	543700;545400;-1	566;1701	54.91	Betaproteobacteria	urease subunit alpha	Urease_alpha Amidohydro_5 Amidohydro_1	UreC COG0804 568 Urea amidohydrolase (urease) alpha subunit	TIGR01792 urease_alph 568 urease, alpha subunit	Janthinobacterium sp. Marseille	99;97	100;100;566;0
		AS8-cds512	545400;545723;-1	107;324	54.94	Betaproteobacteria	urease subunit beta	Urease_beta	UreB COG0832 106 Urea amidohydrolase (urease) beta subunit	TIGR00192 urease_beta 103 urease, beta subunit	Janthinobacterium sp. Marseille	95;91	100;100;107;5.09e-49
		AS8-cds513	545734;546036;-1	100;303	54.13	Betaproteobacteria	urease subunit gamma	Urease_gamma	UreA COG0831 100 Urea amidohydrolase (urease) gamma subunit	TIGR00193 urease_gam 102 urease, gamma subunit	Herbaspirillum sp. YR522	97;93	100;100;100;1.34e-43
		AS8-cds514	546055;546942;-1	295;888	56.87	Betaproteobacteria	urease accessory protein UreD	UreD	UreH COG0829 269 Urease accessory protein UreH		Janthinobacterium sp. Marseille	91;85	100;100;296;7.01e-141
		AS8-cds515	547052;547750;-1	232;699	53.79	Betaproteobacteria	urea ABC transporter ATP-binding protein	ABC_tran	LivF COG0410 237 ABC-type branched-chain amino acid transport systems, ATPase component	TIGR03410 urea_trans_UrtE 230 urea ABC transporter, ATP-binding protein UrtE	Janthinobacterium sp. Marseille	98;94	100;100;232;1.56e-119
		AS8-cds516	547755;548609;-1	284;855	53.33	Betaproteobacteria	urea ABC transporter ATP-binding protein	ABC_tran BCA_ABC_TP_C	COG4674 COG4674 249 Uncharacterized ABC-type transport system, ATPase component	TIGR03411 urea_trans_UrtD 242 urea ABC transporter, ATP-binding protein UrtD	Herbaspirillum sp. CF444	96;91	100;100;284;2.03e-145
		AS8-cds517	548606;549712;-1	368;1107	54.56	Betaproteobacteria	amino acid ABC transporter permease	BPD_transp_2	LivM COG4177 314 ABC-type branched-chain amino acid transport system, permease component	TIGR03408 urea_trans_UrtC 313 urea ABC transporter, permease protein UrtC	Janthinobacterium sp. Marseille	96;95	100;101;368;8.03e-203
		AS8-cds518	549709;551325;-1	538;1617	55.72	Betaproteobacteria	urea ABC transporter permease	BPD_transp_2			Janthinobacterium sp. Marseille	96;92	100;100;538;5.33e-280
		AS8-cds519	551485;552738;-1	417;1254	51.44	Betaproteobacteria	branched-chain amino acid ABC transporter substrate-binding protein	Peripla_BP_6 Peripla_BP_5	LivK COG0683 366 ABC-type branched-chain amino acid transport systems, periplasmic component	TIGR03407 urea_ABC_UrtA 361 urea ABC transporter, urea binding protein	Janthinobacterium sp. Marseille	98;97	100;100;417;6.46e-233
		AS8-cds2573	2726615;2727772;1	385;1158	53.54	Betaproteobacteria	ABC transporter substrate-binding protein	Peripla_BP_6 Peripla_BP_5 ANF_receptor	LivK COG0683 366 ABC-type branched-chain amino acid transport systems, periplasmic component		Janthinobacterium sp. Marseille	95;92	100;100;385;1.34e-200
		AS8-cds2574	2727875;2728747;1	290;873	54.18	Betaproteobacteria	ABC transporter permease	BPD_transp_2	LivH COG0559 297 Branched-chain amino acid ABC-type transport system, permease components	TIGR03409 urea_trans_UrtB 291 urea ABC transporter, permease protein UrtB	Janthinobacterium sp. Marseille	99;97	100;100;290;1.13e-151
		AS8-cds2575	2728750;2729790;1	346;1041	55.24	Betaproteobacteria	ABC transporter permease	BPD_transp_2	LivM COG4177 314 ABC-type branched-chain amino acid transport system, permease component	TIGR03408 urea_trans_UrtC 313 urea ABC transporter, permease protein UrtC	Janthinobacterium sp. Marseille	95;90	100;100;346;1.75e-175
		AS8-cds2576	2729787;2730581;1	264;795	53.58	Betaproteobacteria	ABC transporter ATP-binding protein	ABC_tran BCA_ABC_TP_C	LivG COG0411 250 ABC-type branched-chain amino acid transport systems, ATPase component	TIGR03411 urea_trans_UrtD 242 urea ABC transporter, ATP-binding protein UrtD	Janthinobacterium sp. Marseille	98;95	100;100;263;1.77e-135
		AS8-cds2577	2730523;2731272;1	249;750	54.67	Betaproteobacteria	amino acid ABC transporter ATPase	ABC_tran AAA_21	LivF COG0410 237 ABC-type branched-chain amino acid transport systems, ATPase component	TIGR03410 urea_trans_UrtE 230 urea ABC transporter, ATP-binding protein UrtE	Janthinobacterium sp. Marseille	97;94	100;100;249;1.28e-127
	ureas carboxylase	AS8-cds3291	3482639;3483421;1	260;783	55.56	Betaproteobacteria	urea carboxylase	DUF1989	COG3665 COG3665 264 Uncharacterized conserved protein	TIGR03425 urea_degr_2 233 urea carboxylase-associated protein 2	Massilia sp. JS1662	88;76	93;100;242;1.14e-110
		AS8-cds3292	3483436;3484083;1	215;648	54.94	Betaproteobacteria	urea carboxylase	DUF1989	COG3665 COG3665 264 Uncharacterized conserved protein	TIGR03424 urea_degr_1 198 urea carboxylase-associated protein 1	Oxalobacteraceae bacterium IMCC9480	91;83	99;99;213;4.67e-102
		AS8-cds3293	3484134;3487763;1	1209;3630	56.23	Betaproteobacteria	urea carboxylase	CPSase_L_chain CPSase_L_D2 ATP-grasp_4 RimK ATP-grasp Dala_Dala_lig_C Biotin_carb_C AHS2 AHS1 Biotin_lipoyl		TIGR02712 urea_carbox 1201 urea carboxylase	Massilia sp. JS1662	87;80	99;100;1202;0
Carbon monooxide		AS8-cds528	561446;561919;1	157;474	56.96	Betaproteobacteria	(2Fe-2S)-binding protein	Fer2 Fer2_2	CoxS COG2080 156 Aerobic-type carbon monoxide dehydrogenase, small subunit CoxS/CutS homologs	TIGR03311 Se_dep_Molyb_1 848 selenium-dependent molybdenum hydroxylase 1	Herbaspirillum sp. CF444	89;83	100;100;157;9.07e-71
		AS8-cds529	561937;564168;1	743;2232	57.17	Betaproteobacteria	carbon monoxide dehydrogenase	Ald_Xan_dh_C2 Ald_Xan_dh_C2	CoxL COG1529 731 Aerobic-type carbon monoxide dehydrogenase, large subunit CoxL/CutL homologs		Herbaspirillum sp. CF444	92;86	100;100;744;0
		AS8-cds2569	2722204;2724606;1	800;2403	56.01	Betaproteobacteria	carbon monoxide dehydrogenase	Ald_Xan_dh_C Ald_Xan_dh_C2	CoxL COG1529 731 Aerobic-type carbon monoxide dehydrogenase, large subunit CoxL/CutL homologs	TIGR02416 CO_dehy_Mo_lg 770 carbon-monoxide dehydrogenase, large subunit	Janthinobacterium sp. Marseille	96;92	100;96;796;0
		AS8-cds2570	2724603;2725421;1	272;819	56.41	Betaproteobacteria	carbon monoxide dehydrogenase	FAD_binding_5	CoxM COG1319 284 Aerobic-type carbon monoxide dehydrogenase, middle subunit CoxM/CutM homologs		Janthinobacterium sp. Marseille	94;88	100;100;272;4.2e-132
		AS8-cds2571	2725418;2725954;1	178;537	55.87	Betaproteobacteria	(2Fe-2S)-binding protein	Fer2 Fer2_3 Fer2_2	CoxS COG2080 156 Aerobic-type carbon monoxide dehydrogenase, small subunit CoxS/CutS homologs	TIGR03198 pucE 151 xanthine dehydrogenase E subunit	Janthinobacterium sp. Marseille	94;90	100;100;178;8.37e-89
cytochrome c oxidase caa3 complex II (high oxygen)	coxB	AS8-cds2866	3015705;3016865;1	386;1161	51.08	Betaproteobacteria	cytochrome B559 subunit alpha	COX2_TM COX2 Cytochrome_CBB3 Cytochrom_C			Janthinobacterium sp. Marseille	99;97	100;100;386;3.77e-219
	coxA	AS8-cds2867	3016884;3018485;1	533;1602	51.5	Betaproteobacteria	cytochrome oxidase subunit I	COX1	CyoB COG0843 566 Heme/copper-type cytochrome/quinol oxidases, subunit 1	TIGR02891 CtaD_CoxA 504 cytochrome c oxidase, subunit I	Janthinobacterium sp. Marseille	99;97	100;100;533;0
	coxD?	AS8-cds2868	3018643;3019227;1	194;585	47.69	Betaproteobacteria	cytochrome C oxidase assembly protein	CtaG_Cox11	COX11 COG3175 195 Cytochrome oxidase assembly factor		Janthinobacterium sp. Marseille	95;95	100;97;199;3.95e-100
	coxC	AS8-cds2869	3019350;3020210;1	286;861	52.85	Betaproteobacteria	MFS transporter	COX3	CyoC COG1845 209 Heme/copper-type cytochrome/quinol oxidase, subunit 3		Janthinobacterium sp. Marseille	97;96	100;100;286;5.17e-165
cytochrome bo3 quinol oxidase (low oxygen)	cyoA	AS8-cds3239	3421783;3422799;1	338;1017	49.75	Betaproteobacteria	cytochrome O ubiquinol oxidase	COX2 COX_ARM	CyoA COG1622 247 Heme/copper-type cytochrome/quinol oxidases, subunit 2		Janthinobacterium sp. Marseille	96;92	100;100;338;3.02e-180
	cyoB	AS8-cds3240	3422799;3424802;1	667;2004	51.7	Betaproteobacteria	cytochrome O ubiquinol oxidase	COX1	CyoB COG0843 566 Heme/copper-type cytochrome/quinol oxidases, subunit 1	TIGR02843 CyoB 646 cytochrome o ubiquinol oxidase, subunit I	Janthinobacterium sp. Marseille	97;94	100;100;667;0
	cyoC	AS8-cds3241	3424795;3425430;1	211;636	50.16	Betaproteobacteria	cytochrome O ubiquinol oxidase	COX3	CyoC COG1845 209 Heme/copper-type cytochrome/quinol oxidase, subunit 3	TIGR02842 CyoC 180 cytochrome o ubiquinol oxidase, subunit III	Janthinobacterium sp. Marseille	97;94	100;100;211;5.41e-111
	cyoD	AS8-cds3242	3425427;3425870;1	147;444	49.77	Betaproteobacteria	cytochrome C oxidase subunit III	COX4_pro	CyoD COG3125 111 Heme/copper-type cytochrome/quinol oxidase, subunit 4		Janthinobacterium sp. Marseille	90;84	100;99;150;3.69e-66
	cyoE	AS8-cds2874	3023029;3023913;1	294;885	52.66	Betaproteobacteria	protoheme IX farnesyltransferase	UbiA	CyoE COG0109 304 Polyprenyltransferase (cytochrome oxidase assembly factor)	TIGR01473 cyoE_ctaB 281 protoheme IX farnesyltransferase	Janthinobacterium sp. Marseille	98;97	100;100;294;1e-163
cytochrome bd complex (low oxygen)	cydD	AS8-cds328	348990;350681;1	563;1692	55.61	Betaproteobacteria	ABC transporter ATP-binding protein	ABC_membrane ABC_tran AAA_15	CydD COG4988 559 ABC-type transport system involved in cytochrome bd biosynthesis, ATPase and permease components	TIGR02857 CydD 529 thiol reductant ABC exporter, CydD subunit	Janthinobacterium sp. Marseille	85;76	99;99;559;1.7e-236
	cydC	AS8-cds329	350678;352378;1	566;1701	56.97	Betaproteobacteria	ABC transporter ATP-binding protein	ABC_tran	CydC COG4987 573 ABC-type transport system involved in cytochrome bd biosynthesis, fused ATPase and permease components	TIGR02868 CydC 530 thiol reductant ABC exporter, CydC subunit	Janthinobacterium sp. Marseille	88;79	100;100;566;1.82e-246
	cydA	AS8-cds330	352433;354037;1	534;1605	52.27	Betaproteobacteria	cytochrome BD oxidase subunit I	Bac_Ubq_Cox	CydA COG1271 457 Cytochrome bd-type quinol oxidase, subunit 1		Herminiimonas arsenicoxydans	91;86	100;100;533;3.33e-266
	cydB	AS8-cds331	354034;355188;1	384;1155	52.38	Betaproteobacteria	cytochrome BD oxidase subunit II	Cyto_ox_2	AppB COG1294 346 Cytochrome bd-type quinol oxidase, subunit 2	TIGR00203 cydB 378 cytochrome d ubiquinol oxidase, subunit II	Janthinobacterium sp. Marseille	92;86	100;100;384;5.82e-196
F-type ATPase operon		AS8-cds2369	2510011;2510349;1	112;339	49.85	Betaproteobacteria	ATP synthase I	ATP_synt_I	AtpI COG3312 128 F0F1-type ATP synthase, subunit I		Janthinobacterium sp. Marseille	99;98	100;100;112;6.72e-52
		AS8-cds2370	2510351;2511172;1	273;822	50.73	Betaproteobacteria	ATP synthase subunit A	ATP-synt_A	AtpB COG0356 246 F0F1-type ATP synthase, subunit a	TIGR01131 ATP_synt_6_or_A 227 ATP synthase F0, A subunit	Janthinobacterium sp. Marseille	99;95	100;100;273;3.21e-148
		AS8-cds2371	2511247;2511492;1	81;246	47.15	Betaproteobacteria	MULTISPECIES: F0F1 ATP synthase subunit C	ATP-synt_C	AtpE COG0636 79 F0F1-type ATP synthase, subunit c/Archaeal/vacuolar-type H+-ATPase, subunit K	TIGR01260 ATP_synt_c 58 ATP synthase F0, C subunit	Oxalobacteraceae	100;100	100;100;81;3.74e-36
		AS8-cds2372	2511560;2512030;1	156;471	51.59	Betaproteobacteria	F0F1 ATP synthase subunit B	ATP-synt_B	AtpF COG0711 161 F0F1-type ATP synthase, subunit b	TIGR01144 ATP_synt_b 147 ATP synthase F0, B subunit	Herminiimonas arsenicoxydans	98;97	100;100;156;2.99e-74
		AS8-cds2373	2512033;2512566;1	177;534	55.24	Betaproteobacteria	F0F1 ATP synthase subunit delta	OSCP	AtpH COG0712 178 F0F1-type ATP synthase, delta subunit (mitochondrial oligomycin sensitivity protein)	TIGR01145 ATP_synt_delta 172 ATP synthase F1, delta subunit	Janthinobacterium sp. Marseille	98;97	100;100;177;3.87e-86
		AS8-cds2374	2512619;2514154;1	511;1536	52.08	Betaproteobacteria	F0F1 ATP synthase subunit alpha	ATP-synt_ab_N HAS-barrel KaiC ATP-synt_ab ATP-synt_ab_C	AtpA COG0056 504 F0F1-type ATP synthase, alpha subunit	TIGR00962 atpA 503 ATP synthase F1, alpha subunit	Janthinobacterium sp. Marseille	100;99	100;100;511;1.86e-282
		AS8-cds2375	2514182;2515051;1	289;870	51.26	Betaproteobacteria	F0F1 ATP synthase subunit gamma	ATP-synt	AtpG COG0224 287 F0F1-type ATP synthase, gamma subunit	TIGR01146 ATPsyn_F1gamma 286 ATP synthase F1, gamma subunit	Janthinobacterium sp. Marseille	99;99	100;100;289;2.69e-153
		AS8-cds2376	2515128;2516528;1	466;1401	51.03	Betaproteobacteria	F0F1 ATP synthase subunit beta	ATP-synt_ab_N ATP-synt_ab ATP-synt_ab_C	AtpD COG0055 468 F0F1-type ATP synthase, beta subunit	TIGR01039 atpD 462 ATP synthase F1, beta subunit	Herminiimonas arsenicoxydans	99;99	100;100;466;8.75e-263
		AS8-cds2377	2516626;2517048;1	140;423	55.08	Betaproteobacteria	F0F1 ATP synthase subunit epsilon	ATP-synt_DE_N ATP-synt_DE	AtpC COG0355 135 F0F1-type ATP synthase, epsilon subunit (mitochondrial delta subunit)	TIGR01216 ATP_synt_epsi 130 ATP synthase F1, epsilon subunit	Janthinobacterium sp. Marseille	98;97	100;100;140;7.08e-67
complex I	NADH-quinone oxidoreductase	AS8-cds868	935841;937325;-1	494;1485	50.57	Betaproteobacteria	NADH:ubiquinone oxidoreductase subunit N	Oxidored_q1	NuoN COG1007 475 NADH:ubiquinone oxidoreductase subunit 2 (chain N)	TIGR01770 NDH_I_N 472 proton-translocating NADH-quinone oxidoreductase, chain N	Janthinobacterium sp. Marseille	98;96	100;100;494;9.27e-263
		AS8-cds869	937371;938861;-1	496;1491	49.63	Betaproteobacteria	NADH:ubiquinone oxidoreductase subunit M	Oxidored_q1	NuoM COG1008 497 NADH:ubiquinone oxidoreductase subunit 4 (chain M)	TIGR01972 NDH_I_M 486 proton-translocating NADH-quinone oxidoreductase, chain M	Janthinobacterium sp. Marseille	98;95	100;100;496;3.64e-275
		AS8-cds870	938889;940997;-1	702;2109	49.22	Betaproteobacteria	NADH:ubiquinone oxidoreductase subunit L	Oxidored_q1_N Oxidored_q1	NuoL COG1009 606 NADH:ubiquinone oxidoreductase subunit 5 (chain L)/Multisubunit Na+/H+ antiporter, MnhA subunit	TIGR01974 NDH_I_L 630 proton-translocating NADH-quinone oxidoreductase, chain L	Janthinobacterium sp. Marseille	96;93	100;100;702;0
		AS8-cds871	941025;941390;-1	121;366	45.63	Betaproteobacteria	NADH-quinone oxidoreductase subunit K	Oxidored_q2	NuoK COG0713 100 NADH:ubiquinone oxidoreductase subunit 11 or 4L (chain K)		Herminiimonas arsenicoxydans	100;98	84;100;102;3.86e-45
		AS8-cds872	941344;941991;-1	215;648	49.85	Betaproteobacteria	NADH:ubiquinone oxidoreductase subunit J	Oxidored_q3	NuoJ COG0839 166 NADH:ubiquinone oxidoreductase subunit 6 (chain J)		Herminiimonas arsenicoxydans	96;91	100;101;215;3.58e-102
		AS8-cds873	942048;942536;-1	162;489	51.94	Betaproteobacteria	NADH dehydrogenase subunit I	Fer4 Fer4_10 Fer4_8 Fer4_4 Fer4_7 Fer4_9 Fer4 Fer4_4	NuoI COG1143 172 Formate hydrogenlyase subunit 6/NADH:ubiquinone oxidoreductase 23 kD subunit (chain I)	TIGR01971 NuoI 121 NADH-quinone oxidoreductase, chain I	Janthinobacterium sp. Marseille	100;99	100;100;162;5.83e-89
		AS8-cds874	942569;943642;-1	357;1074	50.09	Betaproteobacteria	NADH:ubiquinone oxidoreductase subunit H	NADHdh	NuoH COG1005 332 NADH:ubiquinone oxidoreductase subunit 1 (chain H)		Janthinobacterium sp. Marseille	97;93	100;100;357;7.07e-196
		AS8-cds875	943642;945981;-1	779;2340	52.39	Betaproteobacteria	NADH dehydrogenase subunit G	Fer2_4 Fer2 NADH-G_4Fe-4S_3 Molybdopterin Molydop_binding	NuoG COG1034 693 NADH dehydrogenase/NADH:ubiquinone oxidoreductase 75 kD subunit (chain G)	TIGR01973 NuoG 606 NADH dehydrogenase (quinone), G subunit	Janthinobacterium sp. Marseille	97;95	100;100;779;0
		AS8-cds876	946044;947339;-1	431;1296	52.16	Betaproteobacteria	NADH dehydrogenase	Complex1_51K SLBB NADH_4Fe-4S	NuoF COG1894 424 NADH:ubiquinone oxidoreductase, NADH-binding (51 kD) subunit	TIGR01959 nuoF_fam 410 NADH oxidoreductase (quinone), F subunit	Janthinobacterium sp. Marseille	99;97	100;100;431;1.13e-248
		AS8-cds877	947336;947815;-1	159;480	49.58	Betaproteobacteria	NADH dehydrogenase subunit E	Complex1_24kDa	NuoE COG1905 160 NADH:ubiquinone oxidoreductase 24 kD subunit	TIGR01958 nuoE_fam 148 NADH-quinone oxidoreductase, E subunit	Janthinobacterium sp. Marseille	99;99	100;100;159;6.55e-85
		AS8-cds878	947843;949096;-1	417;1254	49.76	Betaproteobacteria	NADH dehydrogenase subunit D	Complex1_49kDa Complex1_49kDa	NuoD COG0649 398 NADH:ubiquinone oxidoreductase 49 kD subunit 7	TIGR01962 NuoD 386 NADH dehydrogenase (quinone), D subunit	Janthinobacterium sp. Marseille	99;98	100;100;417;1.18e-242
		AS8-cds879	949096;949692;-1	198;597	50.08	Betaproteobacteria	NADH dehydrogenase subunit C	Complex1_30kDa	NuoC COG0852 176 NADH:ubiquinone oxidoreductase 27 kD subunit		Janthinobacterium sp. Marseille	96;94	100;100;198;2.7e-104
		AS8-cds880	949706;950182;-1	158;477	50.94	Betaproteobacteria	NADH dehydrogenase subunit B	Oxidored_q6	NuoB COG0377 194 NADH:ubiquinone oxidoreductase 20 kD subunit and related Fe-S oxidoreductases	TIGR01957 nuoB_fam 145 NADH-quinone oxidoreductase, B subunit	Janthinobacterium sp. Marseille	100;100	100;100;158;4.82e-88
		AS8-cds881	950186;950545;-1	119;360	50.56	Betaproteobacteria	NADH:ubiquinone oxidoreductase subunit A	Oxidored_q4	NuoA COG0838 123 NADH:ubiquinone oxidoreductase subunit 3 (chain A)		Janthinobacterium sp. Marseille	99;97	100;85;119;3.78e-61
complex III	petA	AS8-cds2754	2910481;2911089;1	202;609	54.19	Betaproteobacteria	ubiquinol-cytochrome C reductase	Rieske	QcrA COG0723 177 Rieske Fe-S protein	TIGR01416 Rieske_proteo 176 ubiquinol-cytochrome c reductase, iron-sulfur subunit	Janthinobacterium sp. Marseille	98;96	100;100;202;1.97e-110
	petB	AS8-cds2755	2911092;2912495;1	467;1404	50.43	Betaproteobacteria	cytochrome B	Cytochrom_B_N Cytochrom_B_N_2 Cytochrom_B_C	QcrB COG1290 381 Cytochrome b subunit of the bc complex		Janthinobacterium sp. Marseille	98;97	100;100;467;3.55e-272
	petC	AS8-cds2756	2912518;2913282;1	254;765	50.07	Betaproteobacteria	cytochrome C	Cytochrom_C1	CYT1 COG2857 250 Cytochrome c1		Janthinobacterium sp. Marseille	98;96	100;100;254;7.88e-141
high-affinity, high-activity phosphate uptake operon		AS8-cds1544	1640628;1641455;-1	275;828	42.15	Gammaproteobacteria	phosphate ABC transporter ATP-binding protein	Rad17 ABC_tran AAA_21	PstB COG1117 253 ABC-type phosphate transport system, ATPase component	TIGR00972 3a0107s01c2 248 phosphate ABC transporter, ATP-binding protein	Xanthomonadaceae bacterium 3.5X	83;67	100;102;275;1.68e-104
		AS8-cds1545	1641448;1642308;-1	286;861	48.32	Betaproteobacteria	phosphate transporter permease subunit PtsA	BPD_transp_1	PstA COG0581 292 ABC-type phosphate transport system, permease component	TIGR00974 3a0107s02c 272 phosphate ABC transporter, permease protein PstA	Achromobacter arsenitoxydans	82;71	100;100;286;1.48e-111
		AS8-cds1546	1642305;1643276;-1	323;972	48.05	Gammaproteobacteria	MULTISPECIES: phosphate ABC transporter, permease PstC	BPD_transp_1	PstC COG0573 310 ABC-type phosphate transport system, permease component	TIGR02138 phosphate_pstC 296 phosphate ABC transporter, permease protein PstC	Acinetobacter	85;70	97;99;312;6.31e-127
		AS8-cds1547	1643362;1644372;-1	336;1011	44.61	Betaproteobacteria	phosphate ABC transporter substrate-binding protein	PBP_like_2 SBP_bac_1	PstS COG0226 318 ABC-type phosphate transport system, periplasmic component	TIGR00975 3a0107s03 315 phosphate ABC transporter, phosphate-binding protein PstS	Achromobacter piechaudii HLE	81;68	100;99;339;3.72e-130
Probably Low-affinity inorganic phosphate transporter and relatives		AS8-cds1083	1167158;1168819;1	553;1662	54.75	Betaproteobacteria	phosphate starvation protein PhoH	PIN_4 PhoH	COG1875 COG1875 436 NYN ribonuclease and ATPase of PhoH family domains		Janthinobacterium sp. Marseille	97;96	100;100;555;0
		AS8-cds1084	1168894;1169901;-1	335;1008	51.88	Betaproteobacteria	inorganic phosphate transporter	PHO4	PitA COG0306 326 Phosphate/sulphate permeases		Herminiimonas arsenicoxydans	100;99	100;100;335;1.48e-187
		AS8-cds1085	1170030;1170656;-1	208;627	49.44	Betaproteobacteria	phosphate transport regulator	PhoU_div	COG1392 COG1392 217 Phosphate transport regulator (distant homolog of PhoU)	TIGR00153 TIGR00153 217 TIGR00153 family protein	Herminiimonas arsenicoxydans	99;99	100;100;208;1.55e-110

## Sheet: sTable S6. 
Physiological process	Locus_tag	Location (start;end;strand)	Lengths (protein;gene)	GC content (%) of gene	Taxon	Product	pfam	COG	TIGR	Best hitted Organism	Similarity;identity	Qcoverage;hcoverage;lengnth;e-value
Flagellar	AS8-cds236	249672;249989;1	105;318	46.54	Betaproteobacteria	flagellar transcriptional regulator FlhD	FlhD			Janthinobacterium sp. Marseille	99;98	100;100;105;1.9e-48
	AS8-cds237	250040;250588;1	182;549	48.63	Betaproteobacteria	transcriptional regulator	FlhC			Janthinobacterium sp. Marseille	98;96	100;101;182;1.97e-93
	AS8-cds238	250622;251422;1	266;801	51.94	Betaproteobacteria	methylase	Methyltransf_4			Janthinobacterium sp. Marseille	82;70	100;100;266;1.47e-105
	AS8-cds239	251609;252469;1	286;861	46.11	Betaproteobacteria	Chemotaxis protein MotA (Motility protein A)	MotA_ExbB	MotA COG1291 266 Flagellar motor component	TIGR03818 MotA1 282 flagellar motor stator protein MotA	Herminiimonas arsenicoxydans	97;93	100;100;286;1.28e-147
	AS8-cds240	252524;253504;1	326;981	50.36	Betaproteobacteria	flagellar motor protein MotB	MotB_plug OmpA	MotB COG1360 244 Flagellar motor protein		Janthinobacterium sp. Marseille	95;89	100;99;328;4.67e-162
	AS8-cds241	253553;254101;1	182;549	45.72	Betaproteobacteria	chemotaxis protein				Janthinobacterium sp. Marseille	84;70	100;101;182;1.92e-64
	AS8-cds242	254166;254531;1	121;366	47.81	Betaproteobacteria	Fis family transcriptional regulator	Response_reg	OmpR COG0745 229 Response regulators consisting of a CheY-like receiver domain and a winged-helix DNA-binding domain	TIGR02154 PhoB 226 phosphate regulon transcriptional regulatory protein PhoB	Janthinobacterium sp. Marseille	99;96	100;100;121;1.51e-57
	AS8-cds243	254584;256728;1	714;2145	50.68	Betaproteobacteria	chemotaxis protein	Hpt CheY-binding H-kinase_dim HATPase_c CheW	CheA COG0643 716 Chemotaxis protein histidine kinase and related kinases		Janthinobacterium sp. Marseille	95;91	100;100;715;0
	AS8-cds244	256743;257234;1	163;492	46.54	Betaproteobacteria	purine-binding chemotaxis protein	CheW	CheW COG0835 165 Chemotaxis signal transduction protein		Janthinobacterium sp. Marseille	100;99	100;100;163;1.65e-83
	AS8-cds245	257361;258239;1	292;879	49.83	Betaproteobacteria	chemotaxis protein CheR	CheR_N CheR	CheR COG1352 268 Methylase of chemotaxis methyl-accepting proteins		Janthinobacterium sp. Marseille	96;92	100;100;292;2.3e-152
	AS8-cds246	258248;258859;1	203;612	47.88	Betaproteobacteria	chemotaxis protein CheD	CheD	CheD COG1871 164 Chemotaxis protein; stimulates methylation of MCP proteins		Janthinobacterium sp. Marseille	99;96	100;100;203;7.03e-108
	AS8-cds247	258904;259983;1	359;1080	51.76	Betaproteobacteria	chemotaxis protein	Response_reg CheB_methylest	CheB COG2201 350 Chemotaxis response regulator containing a CheY-like receiver domain and a methylesterase domain		Janthinobacterium sp. Marseille	96;94	100;100;359;9.94e-190
	AS8-cds248	260135;260533;1	132;399	48.62	Betaproteobacteria	chemotaxis protein CheY	Response_reg	CheY COG0784 130 FOG: CheY-like receiver	TIGR02154 PhoB 226 phosphate regulon transcriptional regulatory protein PhoB	Janthinobacterium sp. Marseille	100;100	100;100;132;5.65e-66
	AS8-cds249	260622;261191;1	189;570	51.4	Betaproteobacteria	chemotaxis protein CheZ	CheZ	CheZ COG3143 217 Chemotaxis protein		Janthinobacterium sp. Marseille	97;94	100;80;189;5.38e-94
	AS8-cds250	261251;262462;1	403;1212	50.41	Betaproteobacteria	histidine kinase	HDOD	COG3434 COG3434 407 Predicted signal transduction protein containing EAL and modified HD-GYP domains		Herminiimonas arsenicoxydans	86;76	99;99;399;1.47e-165
	AS8-cds251	262587;263789;1	400;1203	55.69	Betaproteobacteria	flagellar biosynthesis protein FlhB	Bac_export_2	FlhB COG1377 363 Flagellar biosynthesis pathway, component FlhB	TIGR00328 flhB 348 flagellar biosynthetic protein FlhB	Janthinobacterium sp. Marseille	96;92	100;99;398;1.59e-204
	AS8-cds252	263786;265870;1	694;2085	53.38	Betaproteobacteria	flagellar biosynthesis protein FlhA	FHIPEP	FlhA COG1298 696 Flagellar biosynthesis pathway, component FlhA	TIGR01398 FlhA 678 flagellar biosynthesis protein FlhA	Janthinobacterium sp. Marseille	98;96	100;100;694;0
	AS8-cds253	265867;267132;1	421;1266	51.11	Betaproteobacteria	flagellar biosynthesis regulator FlhF	SRP54	FlhF COG1419 407 Flagellar GTP-binding protein		Janthinobacterium sp. Marseille	93;87	100;100;421;2.58e-205
	AS8-cds254	267236;267940;1	234;705	55.18	Betaproteobacteria	MotR protein		flhG COG0455 262 Antiactivator of flagellar biosynthesis FleN, an ATPase	TIGR01969 minD_arch 251 cell division ATPase MinD	Herminiimonas arsenicoxydans	91;82	100;86;234;3.65e-100
	AS8-cds255	267948;268679;1	243;732	51.37	Betaproteobacteria	flagellar biosynthesis sigma factor	Sigma70_r2 Sigma70_r3 Sigma70_r4_2 Sigma70_r4	FliA COG1191 247 DNA-directed RNA polymerase specialized sigma subunit	TIGR02479 FliA_WhiG 224 RNA polymerase sigma factor, FliA/WhiG family	Janthinobacterium sp. Marseille	99;98	100;100;243;4.9e-132
	AS8-cds256	268661;269401;1	246;741	51.01	Betaproteobacteria	flagellar motor protein	MotA_ExbB	MotA COG1291 266 Flagellar motor component		Janthinobacterium sp. Marseille	96;90	100;100;246;2.73e-122
	AS8-cds257	269440;270228;1	262;789	51.08	Betaproteobacteria	flagellar motor protein MotD	MotB_plug OmpA	MotB COG1360 244 Flagellar motor protein		Janthinobacterium sp. Marseille	92;86	100;101;262;1.88e-121
	AS8-cds574	611901;612326;1	141;426	43.66	Betaproteobacteria	flagellar basal-body rod protein FlgB	Flg_bb_rod	FlgB COG1815 133 Flagellar basal body protein	TIGR01396 FlgB 131 flagellar basal-body rod protein FlgB	Janthinobacterium sp. Marseille	100;100	100;100;141;8.7e-73
	AS8-cds605	635414;635839;-1	141;426	42.02	Betaproteobacteria	flagellar basal-body rod protein FlgB	Flg_bb_rod	FlgB COG1815 133 Flagellar basal body protein	TIGR01396 FlgB 131 flagellar basal-body rod protein FlgB	Janthinobacterium sp. Marseille	87;75	99;99;140;6.93e-54
	AS8-cds904	976567;977985;1	472;1419	53.63	Betaproteobacteria	besthit: flagellin type B	Flagellin_N Flagellin_C	FlgL COG1344 360 Flagellin and related hook-associated proteins	TIGR02550 flagell_flgL 387 flagellar hook-associated protein 3	Janthinobacterium sp. Marseille	66;55	100;93;523;3.5e-126
	AS8-cds905	978066;978443;1	125;378	48.41	Betaproteobacteria	FlaG flagellar protein	FlaG	FlaG COG1334 120 Uncharacterized flagellar protein FlaG		Janthinobacterium sp. Marseille	84;78	100;99;126;7.52e-44
	AS8-cds906	978540;980561;1	673;2022	48.81	Betaproteobacteria	flagellar hook-associated protein 2	FliD_N Flagellin_IN FliD_C FliD_C	FliD COG1345 483 Flagellar capping protein		Janthinobacterium sp. Marseille	90;80	99;100;669;0
	AS8-cds907	980579;981067;1	162;489	47.65	Betaproteobacteria	flagellar biosynthesis protein FliS	FliS	FliS COG1516 132 Flagellin-specific chaperone FliS	TIGR00208 fliS 124 flagellar protein FliS	Janthinobacterium sp. Marseille	88;84	100;100;162;1.07e-66
	AS8-cds908	981071;981409;1	112;339	48.38	Betaproteobacteria	FliT flagellar protein	FliT			Janthinobacterium sp. Marseille	94;90	100;100;112;3.12e-49
	AS8-cds909	981413;982543;1	376;1131	55.17	Betaproteobacteria	hypothetical protein	Flg_hook			Janthinobacterium sp. Marseille	86;74	100;99;379;1.85e-154
	AS8-cds910	982536;982823;1	95;288	54.86	Betaproteobacteria	flagellar biosynthesis protein	Bac_export_2	COG2257 COG2257 92 Uncharacterized homolog of the cytoplasmic domain of flagellar protein FhlB	TIGR00789 flhB_rel 84 FlhB domain protein	Janthinobacterium sp. Marseille	95;92	100;100;95;5.92e-41
	AS8-cds911	982877;983635;1	252;759	50.46	Betaproteobacteria	flagellar brake protein YcgR	YcgR PilZ	COG5581 COG5581 233 c-di-GMP-binding protein		Janthinobacterium sp. Marseille	92;86	100;100;252;1.7e-119
	AS8-cds912	983719;984072;-1	117;354	51.13	Betaproteobacteria	flagellar hook-basal body protein FliE	FliE	FliE COG1677 105 Flagellar hook-basal body protein	TIGR00205 fliE 109 flagellar hook-basal body complex protein FliE	Herminiimonas arsenicoxydans	93;86	100;98;118;7.52e-46
	AS8-cds913	984339;986072;1	577;1734	53.34	Betaproteobacteria	flagellar M-ring protein FliF	YscJ_FliF YscJ_FliF_C	fliF COG1766 545 Flagellar basal body M-ring protein	TIGR00206 fliF 555 flagellar M-ring protein FliF	Janthinobacterium sp. Marseille	91;86	100;99;587;8.26e-279
	AS8-cds914	986065;987060;1	331;996	50.7	Betaproteobacteria	flagellar motor switch protein FliG	FliG_C	FliG COG1536 339 Flagellar motor switch protein	TIGR00207 fliG 338 flagellar motor switch protein FliG	Janthinobacterium sp. Marseille	99;97	100;100;331;7.53e-176
	AS8-cds915	987053;987754;1	233;702	56.13	Betaproteobacteria	flagellar assembly protein FliH	FliH	FliH COG1317 234 Flagellar biosynthesis/type III secretory pathway protein	TIGR03825 FliH_bacil 255 flagellar assembly protein FliH	Janthinobacterium sp. Marseille	92;87	100;100;233;6.18e-108
	AS8-cds916	987754;989157;1	467;1404	57.69	Betaproteobacteria	FliI	ATP-synt_ab	FliI COG1157 441 Flagellar biosynthesis/type III secretory pathway ATPase	TIGR03496 FliI_clade1 414 flagellar protein export ATPase FliI	Herminiimonas arsenicoxydans	97;95	99;98;462;1.77e-247
	AS8-cds917	989193;989633;1	146;441	50.79	Betaproteobacteria	flagellar biosynthesis protein FliJ	FliJ	FliJ COG2882 148 Flagellar biosynthesis chaperone	TIGR02473 flagell_FliJ 141 flagellar export protein FliJ	Janthinobacterium sp. Marseille	95;89	100;100;146;1.07e-65
	AS8-cds918	989657;990844;1	395;1188	55.56	Betaproteobacteria	flagellar hook-length control protein	Flg_hook	FliK COG3144 417 Flagellar hook-length control protein		Janthinobacterium sp. Marseille	77;66	100;101;399;1.15e-138
	AS8-cds919	991197;991709;1	170;513	50.1	Betaproteobacteria	flagellar basal body protein FliL	FliL	FliL COG1580 159 Flagellar basal body-associated protein		Janthinobacterium sp. Marseille	88;84	100;100;171;7.52e-71
	AS8-cds920	991714;992712;1	332;999	51.85	Betaproteobacteria	flagellar motor switch protein FliM	FliM SpoA	FliM COG1868 332 Flagellar motor switch protein	TIGR01397 fliM_switch 320 flagellar motor switch protein FliM	Janthinobacterium sp. Marseille	99;99	100;100;332;3.06e-185
	AS8-cds921	992705;993124;1	139;420	50.95	Betaproteobacteria	flagellar motor switch protein FliN	SpoA	FliN COG1886 136 Flagellar motor switch/type III secretory pathway protein		Janthinobacterium sp. Marseille	100;100	100;100;139;1.37e-70
	AS8-cds922	993121;993561;1	146;441	56.01	Betaproteobacteria	flagellar assembly protein FliO	FliO	FliO COG3190 137 Flagellar biogenesis protein		Janthinobacterium sp. Marseille	81;72	100;98;149;1.95e-51
	AS8-cds923	993551;994303;1	250;753	51.39	Betaproteobacteria	flagellar biosynthesis protein FliP	FliP	FliP COG1338 248 Flagellar biosynthesis pathway, component FliP	TIGR01103 fliP 197 flagellar biosynthetic protein FliP	Janthinobacterium sp. Marseille	96;94	100;99;252;9.53e-123
	AS8-cds924	994311;994580;1	89;270	52.96	Betaproteobacteria	flagellar biosynthesis protein FliQ	Bac_export_3	FliQ COG1987 89 Flagellar biosynthesis pathway, component FliQ	TIGR01402 fliQ 88 flagellar biosynthetic protein FliQ	Janthinobacterium sp. Marseille	100;96	100;91;89;6.13e-40
	AS8-cds925	994624;995415;1	263;792	52.4	Betaproteobacteria	flagellar biosynthesis protein FliR	Bac_export_1	FliR COG1684 258 Flagellar biosynthesis pathway, component FliR	TIGR01400 fliR 245 flagellar biosynthetic protein FliR	Janthinobacterium sp. Marseille	97;90	100;100;263;7.92e-128
	AS8-cds926	995469;996686;-1	405;1218	47.45	Betaproteobacteria	flagellar hook protein	Flagellin_N	FlgL COG1344 360 Flagellin and related hook-associated proteins	TIGR02550 flagell_flgL 387 flagellar hook-associated protein 3	Herminiimonas arsenicoxydans	88;79	100;100;405;8.33e-177
	AS8-cds927	996699;998639;-1	646;1941	51.37	Betaproteobacteria	flagellar hook-associated protein FlgK	Flg_bb_rod Flg_bbr_C	FlgK COG1256 552 Flagellar hook-associated protein		Janthinobacterium sp. Marseille	90;81	100;100;647;0
	AS8-cds928	998751;999698;-1	315;948	52.43	Betaproteobacteria	flagellar rod assembly protein FlgJ	Rod-binding Glucosaminidase	FlgJ COG1705 201 Muramidase (flagellum-specific)	TIGR02541 flagell_FlgJ 294 flagellar rod assembly protein/muramidase FlgJ	Janthinobacterium sp. Marseille	94;87	100;100;317;7.98e-151
	AS8-cds929	999706;1000833;-1	375;1128	50.53	Betaproteobacteria	flagellar P-ring protein FlgI	FlgI	FlgI COG1706 365 Flagellar basal-body P-ring protein		Janthinobacterium sp. Marseille	97;93	100;100;375;1.23e-190
	AS8-cds930	1000857;1001528;-1	223;672	50.45	Betaproteobacteria	flagellar L-ring protein FlgH	FlgH	FlgH COG2063 230 Flagellar basal body L-ring protein		Janthinobacterium sp. Marseille	88;78	100;100;223;1.91e-90
	AS8-cds931	1001555;1002337;-1	260;783	51.85	Betaproteobacteria	flagellar basal body rod protein FlgG	Flg_bb_rod Flg_bbr_C	FlgG COG4786 265 Flagellar basal body rod protein	TIGR02488 flgG_G_neg 259 flagellar basal-body rod protein FlgG	Janthinobacterium sp. Marseille	99;94	100;100;260;2.97e-135
	AS8-cds932	1002407;1003147;-1	246;741	54.12	Betaproteobacteria	flagellar basal body rod protein FlgF	Flg_bb_rod Flg_bbr_C	FlgF COG4787 251 Flagellar basal body rod protein	TIGR02490 flgF 218 flagellar basal-body rod protein FlgF	Janthinobacterium sp. Marseille	93;89	100;100;246;1.83e-118
	AS8-cds933	1003240;1004493;-1	417;1254	50.56	Betaproteobacteria	flagellar hook protein FlgE	Flg_bb_rod FlaE Flg_bbr_C	FlgE COG1749 423 Flagellar hook protein FlgE	TIGR03506 FlgEFG_subfam 351 flagellar hook-basal body protein	Janthinobacterium sp. Marseille	93;87	100;100;415;9.4e-208
	AS8-cds934	1004524;1005201;-1	225;678	51.47	Betaproteobacteria	flagellar basal body rod modification protein FlgD	FlgD FLgD_tudor FlgD_ig	FlgD COG1843 222 Flagellar hook capping protein		Herminiimonas arsenicoxydans	89;83	100;100;225;5.6e-98
	AS8-cds935	1005220;1005627;-1	135;408	50.98	Betaproteobacteria	flagellar basal body rod protein FlgC	Flg_bb_rod Flg_bbr_C	FlgC COG1558 137 Flagellar basal body rod protein	TIGR01395 FlgC 137 flagellar basal-body rod protein FlgC	Janthinobacterium sp. Marseille	97;94	100;100;135;1.57e-63
	AS8-cds936	1005630;1006049;-1	139;420	52.38	Betaproteobacteria	flagellar biosynthesis protein FlgB	Flg_bb_rod	FlgB COG1815 133 Flagellar basal body protein	TIGR01396 FlgB 131 flagellar basal-body rod protein FlgB	Janthinobacterium sp. Marseille	93;87	100;100;139;3.99e-62
	AS8-cds937	1006237;1006953;1	238;717	56.35	Betaproteobacteria	flagellar basal body P-ring biosynthesis protein FlgA	SAF_2 SAF	FlgA COG1261 220 Flagellar basal body P-ring biosynthesis protein		Janthinobacterium sp. Marseille	90;86	100;102;238;1.66e-108
	AS8-cds938	1007011;1007370;1	119;360	50.28	Betaproteobacteria	negative regulator of flagellin synthesis	FlgM		TIGR03824 FlgM_jcvi 98 flagellar biosynthesis anti-sigma factor FlgM	Janthinobacterium sp. Marseille	97;94	100;93;119;1.1e-52
	AS8-cds939	1007376;1007855;1	159;480	52.08	Betaproteobacteria	flagellar biosynthesis protein FlgN	FlgN	COG3418 COG3418 146 Flagellar biosynthesis/type III secretory pathway chaperone		Janthinobacterium sp. Marseille	88;80	100;101;159;2.42e-63
	AS8-cds940	1007982;1008308;-1	108;327	51.68	Betaproteobacteria	hypothetical protein				Janthinobacterium sp. Marseille	83;76	99;96;112;1.11e-35
	AS8-cds941	1008476;1009243;1	255;768	53.39	Betaproteobacteria	chemotaxis protein CheY	Response_reg Trans_reg_C	OmpR COG0745 229 Response regulators consisting of a CheY-like receiver domain and a winged-helix DNA-binding domain	TIGR02154 PhoB 226 phosphate regulon transcriptional regulatory protein PhoB	Herminiimonas arsenicoxydans	97;94	100;100;255;1.71e-135
	AS8-cds942	1009274;1010641;1	455;1368	54.61	Betaproteobacteria	sensor histidine kinase	HAMP HisKA HATPase_c			Janthinobacterium sp. Marseille	91;86	100;100;455;5.98e-224
Exopolysaccharide operon	AS8-cds1655	1749199;1749813;1	204;615	52.36	Betaproteobacteria	hypothetical protein	PAP2			Janthinobacterium sp. Marseille	79;64	94;96;193;5.66e-65
	AS8-cds1656	1749846;1751300;-1	484;1455	54.5	Betaproteobacteria	hypothetical protein	Polysacc_synt Polysacc_synt_3	RfbX COG2244 480 Membrane protein involved in the export of O-antigen and teichoic acid		Herminiimonas arsenicoxydans	88;78	99;100;480;1.98e-217
	AS8-cds1657	1751323;1752741;-1	472;1419	54.69	Betaproteobacteria	mannose-1-phosphate guanylyltransferase	NTP_transferase NTP_transf_3 MannoseP_isomer Cupin_2	{ManC} COG0836 333 Mannose-1-phosphate guanylyltransferase	TIGR01479 GMP_PMI 467 mannose-1-phosphate guanylyltransferase/mannose-6-phosphate isomerase	Janthinobacterium sp. Marseille	97;93	100;100;470;9.49e-257
	AS8-cds1658	1752738;1753895;-1	385;1158	52.59	Betaproteobacteria	mannose-1-phosphate guanyltransferase	NTP_transferase NTP_transf_3 Hexapep Hexapep	GCD1 COG1208 358 Nucleoside-diphosphate-sugar pyrophosphorylase involved in lipopolysaccharide biosynthesis/translation initiation factor 2B, gamma/epsilon subunits (eIF-2Bgamma/eIF-2Bepsilon)	TIGR03992 Arch_glmU 393 UDP-N-acetylglucosamine diphosphorylase/glucosamine-1-phosphate N-acetyltransferase	Janthinobacterium sp. Marseille	96;95	100;100;385;1.81e-213
	AS8-cds1659	1753952;1754971;-1	339;1020	51.86	Betaproteobacteria	UDP-glucose 4-epimerase	RmlD_sub_bind Epimerase Polysacc_synt_2 NAD_binding_10 adh_short KR NmrA 3Beta_HSD NAD_binding_4 Epimerase_Csub	GalE COG1087 329 UDP-glucose 4-epimerase	TIGR01179 galE 332 UDP-glucose 4-epimerase	Janthinobacterium sp. Marseille	95;88	100;100;339;4.23e-174
	AS8-cds1660	1755198;1756382;-1	394;1185	49.7	Betaproteobacteria	N-acetylglucosaminyldiphospho-UDP N-acetyl-beta-D-mannosaminyltransferase	Glyco_tran_WecB STAS_2 STAS			Janthinobacterium sp. Marseille	80;69	100;99;395;9.98e-151
	AS8-cds1661	1756372;1757559;-1	395;1188	52.78	Betaproteobacteria	glycosyl transferase	Glyco_tranf_2_3 Glycos_transf_2 Glyco_trans_2_3	COG1215 COG1215 439 Glycosyltransferases, probably involved in cell wall biogenesis	TIGR03937 PgaC_IcaA 407 poly-beta-1,6 N-acetyl-D-glucosamine synthase	Janthinobacterium sp. Marseille	84;74	100;100;395;2.01e-167
	AS8-cds1662	1757556;1758800;-1	414;1245	54.94	Betaproteobacteria	glycoside hydrolase	Glycos_transf_1 Glyco_trans_1_4 Glyco_trans_1_2	RfaG COG0438 381 Glycosyltransferase	TIGR04005 wcaL 406 colanic acid biosynthesis glycosyltransferase WcaL	Janthinobacterium sp. Marseille	93;88	100;100;413;4.19e-208
	AS8-cds1663	1758797;1759366;-1	189;570	54.74	Betaproteobacteria	O-acetyltransferase	Hexapep Hexapep	CysE COG1045 194 Serine acetyltransferase	TIGR01172 cysE 162 serine O-acetyltransferase	Herminiimonas arsenicoxydans	92;81	90;97;170;9.85e-80
	AS8-cds1664	1759366;1760775;-1	469;1410	55.18	Betaproteobacteria	hypothetical protein				Janthinobacterium sp. Marseille	86;80	99;98;465;4.89e-221
	AS8-cds1665	1760797;1761780;-1	327;984	50.2	Betaproteobacteria	acyltransferase	Acyl_transf_3	COG1835 COG1835 386 Predicted acyltransferases		Herminiimonas arsenicoxydans	91;80	100;100;328;1.97e-152
	AS8-cds1666	1761773;1763236;-1	487;1464	51.23	Betaproteobacteria	hypothetical protein	O-antigen_lig Wzy_C	RfaL COG3307 424 Lipid A core - O-antigen ligase and related enzymes		Janthinobacterium sp. Marseille	89;82	97;100;473;3.07e-226
	AS8-cds1667	1763312;1764388;-1	358;1077	54.13	Betaproteobacteria	glycosyl transferase	Glyco_tranf_2_3 Glycos_transf_2			Janthinobacterium sp. Marseille	95;91	100;100;358;1.1e-188
	AS8-cds1668	1764401;1765402;-1	333;1002	51	Betaproteobacteria	exopolysaccharide biosynthesis protein	PS_pyruv_trans	COG5039 COG5039 339 Exopolysaccharide biosynthesis protein		Janthinobacterium sp. Marseille	84;74	94;90;312;1.45e-134
	AS8-cds1669	1765417;1766316;-1	299;900	54.67	Betaproteobacteria	chain-length determining protein	AAA_31 CbiA	Mrp COG0489 265 ATPases involved in chromosome partitioning	TIGR03029 EpsG 274 chain length determinant protein tyrosine kinase EpsG	Janthinobacterium sp. Marseille	90;85	100;100;300;9.6e-138
	AS8-cds1670	1766371;1767768;-1	465;1398	50.21	Betaproteobacteria	chain-length determining protein	Wzz	GumC COG3206 458 Uncharacterized protein involved in exopolysaccharide biosynthesis	TIGR03017 EpsF 444 chain length determinant protein EpsF	Janthinobacterium sp. Marseille	94;84	100;100;465;3.25e-217
	AS8-cds1671	1767782;1768570;-1	262;789	53.61	Betaproteobacteria	sugar transporter	Poly_export SLBB SLBB		TIGR03028 EpsE 239 polysaccharide export protein EpsE	Janthinobacterium sp. Marseille	97;93	100;100;262;2.8e-133
	AS8-cds1672	1768638;1770041;-1	467;1404	50.43	Betaproteobacteria	UDP-phosphate glucose phosphotransferase	CoA_binding_3 Bac_transf		TIGR03023 WcaJ_sugtrans 453 undecaprenyl-phosphate glucose phosphotransferase	Janthinobacterium sp. Marseille	90;82	100;100;467;2.85e-221
	AS8-cds1673	1770031;1771251;-1	406;1221	51.76	Betaproteobacteria	hypothetical protein	DUF2320		TIGR03014 EpsL 380 exopolysaccharide biosynthesis operon protein EpsL	Janthinobacterium sp. Marseille	83;70	99;100;400;3.52e-167
Mannose-sensitive hemaggutinin operon	AS8-cds974	1051963;1053120;-1	385;1158	49.48	Betaproteobacteria	MSHA biogenesis protein MshN	TPR_11 TPR_2 TPR_16			Herminiimonas arsenicoxydans	73;59	99;96;398;2.86e-118
	AS8-cds975	1053117;1054010;-1	297;894	45.41	Betaproteobacteria	Putative general secretion pathway protein, putative MSHA biogenesis protein	AAA_16 AAA_22	ExeA COG3267 269 Type II secretory pathway, component ExeA (predicted ATPase)	TIGR03015 pepcterm_ATPase 269 putative secretion ATPase, PEP-CTERM locus subfamily	Herminiimonas arsenicoxydans	91;85	100;100;297;7.06e-141
	AS8-cds976	1054020;1055777;-1	585;1758	46.47	Betaproteobacteria	mannose-sensitive hemagglutinin L	STN Secretin_N_2 Secretin			Herminiimonas arsenicoxydans	93;88	100;101;586;1.99e-288
	AS8-cds977	1055792;1056163;-1	123;372	44.35	Betaproteobacteria	mannose-sensitive agglutinin (MSHA) biogenesis protein MshK				Herminiimonas arsenicoxydans	75;68	98;99;122;4.81e-35
	AS8-cds978	1056148;1056852;-1	234;705	45.25	Betaproteobacteria	Conserved hypothetical protein	T2SM			Herminiimonas arsenicoxydans	89;80	100;100;234;1.06e-99
	AS8-cds979	1056849;1057577;-1	242;729	46.36	Betaproteobacteria	Putative Mannose-sensitive agglutinin (MSHA) biogenesis protein MshI (pilus type IV)	PilN			Herminiimonas arsenicoxydans	84;76	100;100;242;7.36e-96
	AS8-cds980	1057574;1058524;-1	316;951	45.22	Betaproteobacteria	agglutinin biogenesis protein MshI				Herminiimonas arsenicoxydans	87;79	99;100;313;1.33e-137
	AS8-cds981	1058671;1062915;-1	1414;4245	48.72	Betaproteobacteria	mannose-sensitive agglutinin (MSHA) biogenesis protein MshQ				Herminiimonas arsenicoxydans	83;74	100;100;1425;0
	AS8-cds982	1062978;1063442;-1	154;465	50.32	Betaproteobacteria	agglutinin biogenesis protein MshP				Herminiimonas arsenicoxydans	92;86	90;92;138;4.14e-60
	AS8-cds983	1063439;1064326;-1	295;888	51.8	Betaproteobacteria	MSHA biogenesis protein MshO	N_methyl_2			Herminiimonas arsenicoxydans	87;80	92;100;272;4.42e-119
	AS8-cds984	1064323;1064883;-1	186;561	49.2	Betaproteobacteria	mannose-sensitive agglutinin (MSHA) biogenesis protein MshD				Herminiimonas arsenicoxydans	85;78	100;99;187;1.23e-74
	AS8-cds985	1064873;1065388;-1	171;516	45.74	Betaproteobacteria	MSHA pilin protein MshC				Herminiimonas arsenicoxydans	84;72	100;85;171;2.52e-66
	AS8-cds986	1065460;1065906;-1	148;447	48.99	Betaproteobacteria	mannose-sensitive hemagglutinin a (partial)	N_methyl_2 N_methyl	PulG COG2165 149 Type II secretory pathway, pseudopilin PulG		Herminiimonas arsenicoxydans	86;81	100;97;152;4.55e-56
	AS8-cds987	1065942;1066496;-1	184;555	45.59	Betaproteobacteria	hypothetical protein	N_methyl_2			Herminiimonas arsenicoxydans	81;72	100;101;184;1.3e-68
	AS8-cds988	1066496;1067725;-1	409;1230	47.48	Betaproteobacteria	putative Mannose-sensitive agglutinin (MSHA) biogenesis protein MshG (pilus type IV)	T2SF T2SF	PulF COG1459 397 Type II secretory pathway, component PulF	TIGR02120 GspF 401 type II secretion system protein F	Herminiimonas arsenicoxydans	93;84	100;100;409;7.32e-197
	AS8-cds989	1068096;1069799;-1	567;1704	48.77	Betaproteobacteria	MSHA biogenesis protein MshE	T2SE_Nter T2SE	PulE COG2804 500 Type II secretory pathway, ATPase PulE/Tfp pilus assembly pathway, ATPase PilB	TIGR02538 type_IV_pilB 564 type IV-A pilus assembly ATPase PilB	Herminiimonas arsenicoxydans	95;91	100;100;567;2.2e-292
pilus/fimbrial bioenesis	AS8-cds167	176799;179534;1	911;2736	52.23	Betaproteobacteria	FimV type IV pilus assembly protein	LysM	FimV COG3170 755 Tfp pilus assembly protein FimV		Janthinobacterium sp. Marseille	82;77	100;97;954;0
	AS8-cds206	219641;220435;1	264;795	49.06	Betaproteobacteria	PilF type IV pilus assembly protein	TPR_15 TPR_11 TPR_9 TPR_16 TPR_2 TPR_1 TPR_8 TPR_6 TPR_9 TPR_11 TPR_17 TPR_11 TPR_2 TPR_1	PilF COG3063 250 Tfp pilus assembly protein PilF	TIGR02521 type_IV_pilW 234 type IV pilus biogenesis/stability protein PilW	Janthinobacterium sp. Marseille	92;88	100;99;265;4.22e-129
	AS8-cds270	281409;282536;-1	375;1128	49.82	Betaproteobacteria	twitching motility protein PilT	T2SE	PilU COG5008 375 Tfp pilus assembly protein, ATPase PilU	TIGR01420 pilT_fam 343 twitching motility protein	Herminiimonas arsenicoxydans	97;90	100;100;375;1.04e-189
	AS8-cds356	381571;381948;1	125;378	54.23	Betaproteobacteria	pilus assembly protein PilZ	PilZ	PilZ COG3215 117 Tfp pilus assembly protein PilZ		Janthinobacterium sp. Marseille	100;98	100;100;125;3.59e-62
	AS8-cds1578	1673903;1675717;1	604;1815	53.17	Betaproteobacteria	type II secretion system protein E	T2SE_Nter T2SE	PulE COG2804 500 Type II secretory pathway, ATPase PulE/Tfp pilus assembly pathway, ATPase PilB	TIGR02538 type_IV_pilB 564 type IV-A pilus assembly ATPase PilB	Janthinobacterium sp. Marseille	96;94	100;101;602;0
	AS8-cds1933	2058534;2059577;1	347;1044	50.1	Betaproteobacteria	twitching motility protein PilT	T2SE	PilT COG2805 353 Tfp pilus assembly protein, pilus retraction ATPase PilT	TIGR01420 pilT_fam 343 twitching motility protein	Herminiimonas arsenicoxydans	99;98	100;100;347;3.09e-188
	AS8-cds1934	2059614;2060750;1	378;1137	50.66	Betaproteobacteria	twitching motility protein PilT	T2SE	PilU COG5008 375 Tfp pilus assembly protein, ATPase PilU	TIGR01420 pilT_fam 343 twitching motility protein	Janthinobacterium sp. Marseille	99;97	100;100;378;2.24e-208
	AS8-cds2664	2812200;2813279;1	359;1080	49.81	Betaproteobacteria	fimbrial assembly protein	Competence_A	PilM COG4972 354 Tfp pilus assembly protein, ATPase PilM	TIGR01175 pilM 348 type IV pilus assembly protein PilM	Janthinobacterium sp. Marseille	96;94	100;100;359;3.53e-187
	AS8-cds2665	2813279;2813902;1	207;624	47.92	Betaproteobacteria	fimbrial assembly protein	PilN	PilN COG3166 206 Tfp pilus assembly protein PilN		Janthinobacterium sp. Marseille	92;89	100;102;207;1.66e-96
	AS8-cds2666	2813918;2814574;1	218;657	51.75	Betaproteobacteria	pilus assembly protein PilO	PilO	PilO COG3167 211 Tfp pilus assembly protein PilO		Janthinobacterium sp. Marseille	96;95	100;100;218;2.96e-112
	AS8-cds2667	2814571;2815113;1	180;543	49.72	Betaproteobacteria	pilus assembly protein PilP	PilP	PilP COG3168 170 Tfp pilus assembly protein PilP		Janthinobacterium sp. Marseille	93;87	100;100;180;3.12e-83
	AS8-cds2672	2821455;2821913;1	152;459	45.97	Betaproteobacteria	hypothetical protein	N_methyl_2 N_methyl	PilE COG4968 139 Tfp pilus assembly protein PilE		Collimonas arenae	76;69	94;99;144;6.77e-47
	AS8-cds2673	2821955;2822521;1	188;567	49.91	Betaproteobacteria	hypothetical protein	GspH	FimT COG4970 181 Tfp pilus assembly protein FimT		Herbaspirillum massiliense	73;62	100;95;190;5.23e-57
	AS8-cds2674	2822534;2822983;1	149;450	46.22	Betaproteobacteria	hypothetical protein				Collimonas arenae	73;56	97;104;144;4.93e-34
	AS8-cds2675	2822995;2824110;1	371;1116	50.54	Betaproteobacteria	hypothetical protein		PilW COG4966 318 Tfp pilus assembly protein PilW		Collimonas arenae	79;67	98;99;368;4.38e-140
	AS8-cds2676	2824101;2824712;1	203;612	50.16	Betaproteobacteria	hypothetical protein		PilX COG4726 196 Tfp pilus assembly protein PilX		Collimonas arenae	74;62	95;96;194;1.03e-58
	AS8-cds2677	2824790;2828854;1	1354;4065	48.07	Betaproteobacteria	besthit: Type IV fimbrial biogenesis protein PilY1	Neisseria_PilC			Collimonas arenae	71;60	78;60;1105;0
	AS8-cds2705	2863518;2863718;1	66;201	43.78	Betaproteobacteria	hypothetical protein	Flp_Fap	Flp COG3847 58 Flp pilus assembly protein, pilin Flp		Comamonas composti	84;71	88;92;59;6.18e-13
	AS8-cds2706	2863774;2864292;1	172;519	49.52	Betaproteobacteria	A24A family peptidase	Peptidase_A24	CpaA COG4960 168 Flp pilus assembly protein, protease CpaA		Janthinobacterium sp. Marseille	78;66	100;100;172;1.64e-57
	AS8-cds2707	2864289;2864852;1	187;564	46.1	Betaproteobacteria	besthit: hypothetical protein	TadE			Janthinobacterium sp. Marseille	74;62	79;97;151;4.73e-42
	AS8-cds2708	2864887;2865822;1	311;936	50.53	Betaproteobacteria	CpaB pilus assembly protein	SAF_2 SAF	CpaB COG3745 276 Flp pilus assembly protein CpaB	TIGR03177 pilus_cpaB 262 Flp pilus assembly protein CpaB	Janthinobacterium sp. Marseille	82;70	100;98;317;7.95e-119
	AS8-cds2709	2865867;2867165;1	432;1299	48.88	Betaproteobacteria	type II secretion protein	T2SS-T3SS_pil_N Secretin	CpaC COG4964 455 Flp pilus assembly protein, secretin CpaC		Janthinobacterium sp. Marseille	87;78	100;101;432;4.11e-190
	AS8-cds2710	2867198;2868445;1	415;1248	49.36	Betaproteobacteria	pilus assembly protein CpaE	AAA_31 CbiA	CpaE COG4963 366 Flp pilus assembly protein, ATPase CpaE	TIGR03815 CpaE_hom_Actino 340 helicase/secretion neighborhood CpaE-like protein	Janthinobacterium sp. Marseille	87;79	100;99;414;1.19e-186
	AS8-cds2711	2868485;2869798;1	437;1314	48.55	Betaproteobacteria	pilus assembly protein CpaF	T2SE	CpaF COG4962 355 Flp pilus assembly protein, ATPase CpaF	TIGR03819 heli_sec_ATPase 340 helicase/secretion neighborhood ATPase	Janthinobacterium sp. Marseille	97;95	100;100;438;4.69e-234
	AS8-cds2712	2869798;2870730;1	310;933	47.05	Betaproteobacteria	pilus assembly protein TadB	T2SF	TadB COG4965 309 Flp pilus assembly protein TadB		Janthinobacterium sp. Marseille	90;78	100;100;311;4.79e-132
	AS8-cds2713	2870738;2871688;1	316;951	50.05	Betaproteobacteria	pilus assembly protein TadC	T2SF			Janthinobacterium sp. Marseille	88;78	100;100;316;1.24e-135
	AS8-cds2714	2871691;2872545;1	284;855	50.76	Betaproteobacteria	hypothetical protein	TPR_2	TadD COG5010 257 Flp pilus assembly protein TadD, contains TPR repeats		Janthinobacterium sp. Marseille	82;68	100;101;284;1.29e-99
	AS8-cds2991	3145028;3146260;-1	410;1233	52.23	Betaproteobacteria	type II secretion system protein F	T2SF T2SF	PulF COG1459 397 Type II secretory pathway, component PulF	TIGR02120 GspF 401 type II secretion system protein F	Janthinobacterium sp. Marseille	98;95	100;100;410;7.06e-216
	AS8-cds2992	3146276;3148003;-1	575;1728	52.84	Betaproteobacteria	type II secretory protein GspE	T2SE_Nter T2SE	PulE COG2804 500 Type II secretory pathway, ATPase PulE/Tfp pilus assembly pathway, ATPase PilB	TIGR02538 type_IV_pilB 564 type IV-A pilus assembly ATPase PilB	Herminiimonas arsenicoxydans	95;91	100;100;575;0
	AS8-cds3033	3188665;3189063;1	132;399	51.38	Betaproteobacteria	pilus response regulator PilG	Response_reg	OmpR COG0745 229 Response regulators consisting of a CheY-like receiver domain and a winged-helix DNA-binding domain	TIGR02154 PhoB 226 phosphate regulon transcriptional regulatory protein PhoB	Janthinobacterium sp. Marseille	97;96	100;99;133;6.91e-64
	AS8-cds3447	3641375;3641965;1	196;591	48.22	Betaproteobacteria	type-4 fimbrial biogenesis PILV-related transmembrane protein	N_methyl	PilV COG4967 162 Tfp pilus assembly protein PilV	TIGR02523 type_IV_pilV 139 type IV pilus modification protein PilV	Herminiimonas arsenicoxydans	70;58	95;101;187;9.96e-51
	AS8-cds3448	3641962;3642960;1	332;999	50.85	Betaproteobacteria	pilus assembly protein PilW				Herminiimonas arsenicoxydans	80;68	94;99;316;3.94e-116
	AS8-cds3449	3643023;3643586;1	187;564	50.18	Betaproteobacteria	type-4 fimbrial biogenesis protein	PilX_N PilX	PilX COG4726 196 Tfp pilus assembly protein PilX		Herminiimonas arsenicoxydans	84;73	99;89;185;3.14e-70
	AS8-cds3450	3643583;3645718;1	711;2136	48.74	Betaproteobacteria	Tfp pilus assembly protein, tip-associated adhesin PilY1; signal peptide	Neisseria_PilC	PilY1 COG3419 1036 Tfp pilus assembly protein, tip-associated adhesin PilY1		Herminiimonas arsenicoxydans	71;58	96;99;688;1.76e-222
	AS8-cds3451	3645728;3646168;1	146;441	44.22	Betaproteobacteria	pilE protein	N_methyl	PilE COG4968 139 Tfp pilus assembly protein PilE		Herminiimonas arsenicoxydans	85;73	99;97;145;8.47e-55
	AS8-cds3452	3646173;3646709;1	178;537	48.42	Betaproteobacteria	type-4 fimbrial pilin related signal peptide protein	GspH	FimT COG4970 181 Tfp pilus assembly protein FimT		Herminiimonas arsenicoxydans	85;73	93;99;167;4.94e-65

## Sheet: sTable S7. 
Physiological process	Gene nomenclature	Locus_tag	Location (start;end;strand)	Lengths (protein;gene)	GC content (%) of gene	Taxon	Product	pfam	COG	TIGR	Best hitted Organism	Similarity;identity	Qcoverage;hcoverage;lengnth;e-value
Oxdiative stress	catalase	AS8-cds783	841754;843928;-1	724;2175	56.05	Betaproteobacteria	catalase/hydroperoxidase HPI(I)	peroxidase peroxidase	KatG COG0376 730 Catalase (peroxidase I)	TIGR00198 cat_per_HPI 716 catalase/peroxidase HPI	Herbaspirillum sp. CF444	96;92	100;100;725;0
		AS8-cds1409	1498966;1500006;1	346;1041	49.86	Betaproteobacteria	hypothetical protein	Catalase			Janthinobacterium sp. Marseille	91;85	97;100;336;1.39e-164
	superoxide dismutase	AS8-cds1125	1205242;1205832;-1	196;591	46.19	Betaproteobacteria	superoxide dismutase	Sod_Fe_C	SodA COG0605 204 Superoxide dismutase		Comamonas testosteroni	78;69	98;95;192;1.75e-71
		AS8-cds2538	2689551;2690069;-1	172;519	56.07	Betaproteobacteria	superoxide dismutase	Sod_Cu	SodC COG2032 179 Cu/Zn superoxide dismutase		Janthinobacterium agaricidamnosum	73;60	99;97;180;1.1e-53
		AS8-cds3303	3499230;3499808;-1	192;579	51.12	Betaproteobacteria	superoxide dismutase	Sod_Fe_N Sod_Fe_C	SodA COG0605 204 Superoxide dismutase		Janthinobacterium sp. Marseille	100;100	100;100;192;2.61e-112
	peroxidase	AS8-cds783	841754;843928;-1	724;2175	56.05	Betaproteobacteria	catalase/hydroperoxidase HPI(I)	peroxidase peroxidase	KatG COG0376 730 Catalase (peroxidase I)	TIGR00198 cat_per_HPI 716 catalase/peroxidase HPI	Herbaspirillum sp. CF444	96;92	100;100;725;0
		AS8-cds1410	1500082;1501614;-1	510;1533	52.77	Betaproteobacteria	peroxidase		COG2837 COG2837 352 Predicted iron-dependent peroxidase	TIGR01413 Dyp_perox_fam 323 Dyp-type peroxidase family	Janthinobacterium sp. Marseille	96;91	100;100;510;7.05e-282
		AS8-cds1638	1734733;1734981;-1	82;249	46.59	Betaproteobacteria	glutathione peroxidase	DUF3297			Herminiimonas arsenicoxydans	92;86	100;100;82;1.44e-35
		AS8-cds1935	2060747;2061232;1	161;486	50.41	Betaproteobacteria	glutathione peroxidase	GSHPx AhpC-TSA	BtuE COG0386 162 Glutathione peroxidase	TIGR02540 gpx7 153 putative glutathione peroxidase Gpx7	Janthinobacterium sp. Marseille	96;90	100;100;161;2.61e-81
		AS8-cds2652	2798611;2799249;1	212;639	50.08	Betaproteobacteria	peroxidase	AhpC-TSA Redoxin 1-cysPrx_C	AhpC COG0450 194 Peroxiredoxin	TIGR03137 AhpC 187 peroxiredoxin	Janthinobacterium sp. Marseille	100;99	100;100;212;2.28e-117
		AS8-cds2859	3009868;3010500;-1	210;633	48.66	Betaproteobacteria	besthit: glutathione peroxidase	GSHPx	BtuE COG0386 162 Glutathione peroxidase		Janthinobacterium sp. Marseille	88;79	94;78;199;4.15e-87
		AS8-cds3532	3740202;3740747;1	181;546	47.8	Betaproteobacteria	glutathione peroxidase	GSHPx	BtuE COG0386 162 Glutathione peroxidase		Janthinobacterium sp. RA13	76;67	100;99;182;5.2e-62
	Peroxiredoxin	AS8-cds1082	1166449;1166943;1	164;495	46.87	Betaproteobacteria	peroxiredoxin	AhpC-TSA Redoxin	Bcp COG1225 157 Peroxiredoxin	TIGR03137 AhpC 187 peroxiredoxin	Janthinobacterium sp. Marseille	96;92	100;100;164;4.84e-83
		AS8-cds1980	2108136;2108576;1	146;441	55.78	Betaproteobacteria	peroxiredoxin	OsmC	COG1765 COG1765 137 Predicted redox protein, regulator of disulfide bond formation		Janthinobacterium sp. Marseille	98;97	100;100;146;6.67e-76
		AS8-cds2060	2189728;2190249;-1	173;522	49.04	Betaproteobacteria	membrane protein	SCO1-SenC Redoxin AhpC-TSA GSHPx Thioredoxin_2 Thioredoxin_8	Bcp COG1225 157 Peroxiredoxin	TIGR00385 dsbE 173 periplasmic protein thiol:disulfide oxidoreductases, DsbE subfamily	Janthinobacterium sp. Marseille	93;88	100;98;177;1.34e-83
		AS8-cds2148	2278607;2279188;1	193;582	54.47	Betaproteobacteria	peroxiredoxin	Redoxin AhpC-TSA	Bcp COG1225 157 Peroxiredoxin		Janthinobacterium sp. Marseille	89;78	99;99;191;1.15e-83
	aphC	AS8-cds2258	2384720;2385283;1	187;564	47.87	Betaproteobacteria	alkyl hydroperoxide reductase subunit C	AhpC-TSA Redoxin 1-cysPrx_C	AhpC COG0450 194 Peroxiredoxin	TIGR03137 AhpC 187 peroxiredoxin	Herminiimonas arsenicoxydans	98;97	100;100;187;3.44e-101
	aphF	AS8-cds2259	2385375;2386970;1	531;1596	53.26	Betaproteobacteria	NADH dehydrogenase	Thioredoxin_3 Pyr_redox_2 Pyr_redox_3 Pyr_redox	AhpF COG3634 520 Alkyl hydroperoxide reductase, large subunit	TIGR03140 AhpF 515 alkyl hydroperoxide reductase, F subunit	Janthinobacterium sp. Marseille	98;95	100;100;531;3.08e-288
		AS8-cds2652	2798611;2799249;1	212;639	50.08	Betaproteobacteria	peroxidase	AhpC-TSA Redoxin 1-cysPrx_C	AhpC COG0450 194 Peroxiredoxin	TIGR03137 AhpC 187 peroxiredoxin	Janthinobacterium sp. Marseille	100;99	100;100;212;2.28e-117
		AS8-cds2980	3133377;3133880;1	167;504	51.59	Betaproteobacteria	peroxiredoxin	Redoxin AhpC-TSA	AHP1 COG0678 165 Peroxiredoxin	TIGR03137 AhpC 187 peroxiredoxin	Herminiimonas arsenicoxydans	97;95	100;100;167;8.13e-86
		AS8-cds3476	3675807;3676232;1	141;426	50.7	Betaproteobacteria	organic hydroperoxide resistance protein	OsmC	osmC COG1764 143 Organic hydroperoxide reductase	TIGR03561 organ_hyd_perox 134 peroxiredoxin, Ohr subfamily	Janthinobacterium sp. Marseille	97;90	100;87;141;1.88e-67
	Hydroperoxide reductase	AS8-cds2258	2384720;2385283;1	187;564	47.87	Betaproteobacteria	alkyl hydroperoxide reductase subunit C	AhpC-TSA Redoxin 1-cysPrx_C	AhpC COG0450 194 Peroxiredoxin	TIGR03137 AhpC 187 peroxiredoxin	Herminiimonas arsenicoxydans	98;97	100;100;187;3.44e-101
		AS8-cds2259	2385375;2386970;1	531;1596	53.26	Betaproteobacteria	NADH dehydrogenase	Thioredoxin_3 Pyr_redox_2 Pyr_redox_3 Pyr_redox	AhpF COG3634 520 Alkyl hydroperoxide reductase, large subunit	TIGR03140 AhpF 515 alkyl hydroperoxide reductase, F subunit	Janthinobacterium sp. Marseille	98;95	100;100;531;3.08e-288
		AS8-cds3476	3675807;3676232;1	141;426	50.7	Betaproteobacteria	organic hydroperoxide resistance protein	OsmC	osmC COG1764 143 Organic hydroperoxide reductase	TIGR03561 organ_hyd_perox 134 peroxiredoxin, Ohr subfamily	Janthinobacterium sp. Marseille	97;90	100;87;141;1.88e-67
		AS8-cds2258	2384720;2385283;1	187;564	47.87	Betaproteobacteria	alkyl hydroperoxide reductase subunit C	AhpC-TSA Redoxin 1-cysPrx_C	AhpC COG0450 194 Peroxiredoxin	TIGR03137 AhpC 187 peroxiredoxin	Herminiimonas arsenicoxydans	98;97	100;100;187;3.44e-101
	Hemerythrin	AS8-cds3160	3320187;3320720;1	177;534	52.43	Betaproteobacteria	hypothetical protein	Hemerythrin			Herminiimonas arsenicoxydans	81;70	100;86;177;1.58e-63
	Bacterioferritin	AS8-cds1908	2036182;2036397;1	71;216	47.69	Betaproteobacteria	regulatory or redox protein complexing with Bfr, in iron storage and mobility	Fer2_BFD	Bfd COG2906 63 Bacterioferritin-associated ferredoxin	TIGR02000 NifU_proper 290 Fe-S cluster assembly protein NifU	Janthinobacterium sp. Marseille	100;90	100;100;71;3.18e-31
		AS8-cds1912	2038558;2039031;1	157;474	46.84	Betaproteobacteria	bacterioferritin	Ferritin	Bfr COG2193 157 Bacterioferritin (cytochrome b1)	TIGR00754 bfr 157 bacterioferritin	Janthinobacterium sp. Marseille	96;96	100;100;157;2.15e-80
Heavymetal metabolism and resistances		AS8-cds415	452778;453401;-1	207;624	51.76	Betaproteobacteria	FMN reductase	FMN_red Flavodoxin_2	COG0431 COG0431 184 Predicted flavoprotein	TIGR02690 resist_ArsH 219 arsenical resistance protein ArsH	Janthinobacterium sp. Marseille	86;75	100;93;207;2.24e-85
Arsenite resistance	Arc3-like	AS8-cds730	788599;789669;1	356;1071	49.77	Betaproteobacteria	arsenic transporter	DUF4137 SBF	ACR3 COG0798 342 Arsenite efflux pump ACR3 and related permeases	TIGR00832 acr3 327 arsenical-resistance protein	Collimonas fungivorans	94;88	100;100;355;9.25e-180
		AS8-cds1132	1211156;1212226;-1	356;1071	45.75	Betaproteobacteria	arsenic transporter	DUF4137 SBF	ACR3 COG0798 342 Arsenite efflux pump ACR3 and related permeases	TIGR00832 acr3 327 arsenical-resistance protein	Collimonas fungivorans	96;89	100;100;355;6.4e-181
	ArsB-like	AS8-cds1550	1645776;1647059;1	427;1284	44.7	Betaproteobacteria	arylsulfatase	ArsB CitMHS CitMHS	ArsB COG1055 424 Na+/H+ antiporter NhaD and related arsenite permeases	TIGR00935 2a45 426 arsenite/antimonite efflux pump membrane protein	Herminiimonas arsenicoxydans	90;81	100;100;427;9.65e-200
Arsenate reductase	Glutaredoxin family	AS8-cds731	789712;790143;1	143;432	51.39	Betaproteobacteria	arsenate reductase	ArsC	ArsC COG1393 117 Arsenate reductase and related proteins, glutaredoxin family	TIGR00014 arsC 114 arsenate reductase (glutaredoxin)	Collimonas fungivorans	88;79	100;100;143;3.6e-58
		AS8-cds1130	1209505;1209936;-1	143;432	47.22	Betaproteobacteria	arsenate reductase	ArsC	ArsC COG1393 117 Arsenate reductase and related proteins, glutaredoxin family	TIGR00014 arsC 114 arsenate reductase (glutaredoxin)	Collimonas fungivorans	82;69	100;100;143;1.24e-50
		AS8-cds1552	1648279;1648710;1	143;432	44.44	Betaproteobacteria	arsenate reductase	ArsC	ArsC COG1393 117 Arsenate reductase and related proteins, glutaredoxin family	TIGR00014 arsC 114 arsenate reductase (glutaredoxin)	Collimonas fungivorans	83;73	100;100;143;6.57e-52
		AS8-cds2603	2755095;2755511;-1	138;417	48.44	Betaproteobacteria	arsenate reductase	ArsC	ArsC COG1393 117 Arsenate reductase and related proteins, glutaredoxin family	TIGR00014 arsC 114 arsenate reductase (glutaredoxin)	Janthinobacterium sp. Marseille	82;73	88;99;122;2.26e-41
	Thioredoxin family	AS8-cds1133	1212248;1212757;-1	169;510	50	Betaproteobacteria	arsenate reductase	LMWPc	Wzb COG0394 139 Protein-tyrosine-phosphatase	TIGR02691 arsC_pI258_fam 129 arsenate reductase (thioredoxin)	Herminiimonas arsenicoxydans	97;94	99;98;168;7.44e-87
		AS8-cds1549	1645167;1645679;1	170;513	46.39	Betaproteobacteria	arsenate reductase	LMWPc	Wzb COG0394 139 Protein-tyrosine-phosphatase	TIGR02691 arsC_pI258_fam 129 arsenate reductase (thioredoxin)	Herminiimonas arsenicoxydans	88;81	99;99;169;3.85e-75
	ArsH	AS8-cds732	790109;790846;1	245;738	49.73	Betaproteobacteria	NADPH-dependent FMN reductase	FMN_red Flavodoxin_2	COG0431 COG0431 184 Predicted flavoprotein	TIGR02690 resist_ArsH 219 arsenical resistance protein ArsH	Herminiimonas arsenicoxydans	89;82	100;98;245;6.28e-111
		AS8-cds1129	1208802;1209524;-1	240;723	48.82	Betaproteobacteria	NADPH-dependent FMN reductase	FMN_red	COG0431 COG0431 184 Predicted flavoprotein	TIGR02690 resist_ArsH 219 arsenical resistance protein ArsH	Collimonas fungivorans	91;84	100;100;240;1.79e-110
		AS8-cds1483	1584742;1585296;1	184;555	54.41	Betaproteobacteria	ACP phosphodiesterase	FMN_red Flavodoxin_2	COG0431 COG0431 184 Predicted flavoprotein	TIGR02690 resist_ArsH 219 arsenical resistance protein ArsH	Janthinobacterium sp. Marseille	91;84	100;100;184;4.16e-83
		AS8-cds1553	1648691;1649413;1	240;723	46.47	Betaproteobacteria	NADPH-dependent FMN reductase	FMN_red	COG0431 COG0431 184 Predicted flavoprotein	TIGR02690 resist_ArsH 219 arsenical resistance protein ArsH	Collimonas fungivorans	93;84	100;100;240;1.12e-112
Arsenite oxidation	aoxR	AS8-cds1555	1650175;1651533;-1	452;1359	47.24	Betaproteobacteria	AoxR regulatory protein	Response_reg Sigma54_activat AAA_2 AAA_5 AAA HTH_8	AtoC COG2204 464 Response regulator containing CheY-like receiver, AAA-type ATPase, and DNA-binding domains	TIGR01818 ntrC 463 nitrogen regulation protein NR(I)	Herminiimonas arsenicoxydans	93;90	100;99;451;7.75e-232
	aoxS	AS8-cds1556	1651526;1652965;-1	479;1440	46.53	Betaproteobacteria	Signal transduction protein involved in AoxAB regulation (AoxS)	HAMP HATPase_c			Herminiimonas arsenicoxydans	93;87	100;100;479;1.27e-232
	aioX	AS8-cds1557	1652993;1653952;-1	319;960	47.08	Betaproteobacteria	phosphate/phosphonate ABC transporter	Phosphonate-bd	PhnD COG3221 299 ABC-type phosphate/phosphonate transport system, periplasmic component		Herminiimonas arsenicoxydans	90;82	94;100;300;3.89e-137
	aioB	AS8-cds1558	1654129;1654650;1	173;522	48.28	Betaproteobacteria	arsenite oxidase small subunit	TAT_signal Rieske	QcrA COG0723 177 Rieske Fe-S protein	TIGR02694 arsenite_ox_S 129 arsenite oxidase, small subunit	Herminiimonas arsenicoxydans	96;94	100;100;173;3.9e-91
	aioA	AS8-cds1559	1654669;1657149;1	826;2481	48.45	Betaproteobacteria	arsenite oxidase large subunit	Molybdopterin Molydop_binding		TIGR02693 arsenite_ox_L 806 arsenite oxidase, large subunit	Herminiimonas arsenicoxydans	98;98	100;100;826;0
	nitR	AS8-cds1560	1657178;1657789;1	203;612	45.26	Betaproteobacteria	hypothetical protein	Nitroreductase			Herminiimonas arsenicoxydans	89;80	100;100;203;2.51e-89
	aioC	AS8-cds1561	1657887;1658204;1	105;318	39.94	Betaproteobacteria	cytochrome C	Cytochrom_C	COG4654 COG4654 110 Cytochrome c551/c552		Herminiimonas arsenicoxydans	89;82	100;100;105;1.19e-42
Copper resistance	copD	AS8-cds626	657257;658177;-1	306;921	47.12	Betaproteobacteria	copper resistance protein CopD	CopD	PcoD COG1276 289 Putative copper export protein		Herminiimonas arsenicoxydans	95;92	100;100;306;6.34e-153
	copC	AS8-cds627	658185;658562;-1	125;378	48.41	Betaproteobacteria	copper resistance protein C	CopC Big_5	CopC COG2372 127 Uncharacterized protein, homolog of Cu resistance protein CopC		Herminiimonas arsenicoxydans	97;95	100;100;125;6.77e-61
	copB	AS8-cds628	658601;659602;-1	333;1002	51.8	Betaproteobacteria	copper resistance protein B	CopB	PcoB COG3667 321 Uncharacterized protein involved in copper resistance		Janthinobacterium sp. Marseille	90;85	100;102;333;1.48e-163
	copA	AS8-cds629	659632;661512;-1	626;1881	52.63	Betaproteobacteria	copper oxidase	Cu-oxidase_3 Cu-oxidase_2 Cu-oxidase Cu-oxidase_2	SufI COG2132 451 Putative multicopper oxidases	TIGR01480 copper_res_A 593 copper-resistance protein, CopA family	Janthinobacterium sp. Marseille	98;97	100;97;626;0
		AS8-cds630	661702;662394;1	230;693	48.2	Betaproteobacteria	transcriptional regulator	Response_reg Trans_reg_C	OmpR COG0745 229 Response regulators consisting of a CheY-like receiver domain and a winged-helix DNA-binding domain	TIGR01387 cztR_silR_copR 218 heavy metal response regulator	Janthinobacterium sp. Marseille	100;98	99;99;228;2.82e-121
		AS8-cds631	662394;663770;1	458;1377	47.79	Betaproteobacteria	ATPase	HAMP HisKA HATPase_c	BaeS COG0642 336 Signal transduction histidine kinase	TIGR01386 cztS_silS_copS 457 heavy metal sensor kinase	Herminiimonas arsenicoxydans	95;91	100;100;458;4.16e-233
Cd/Co/Zn resistance system		AS8-cds534	569200;569559;1	119;360	52.78	Betaproteobacteria	cobalt-zinc-cadmium resistance protein	DUF2946			Herminiimonas arsenicoxydans	76;65	97;101;115;4.21e-36
		AS8-cds535	569642;570925;1	427;1284	57.4	Betaproteobacteria	cobalt-zinc-cadmium resistance protein	OEP OEP	TolC COG1538 457 Outer membrane protein	TIGR01844 type_I_sec_TolC 414 type I secretion outer membrane protein, TolC family	Janthinobacterium sp. Marseille	92;87	100;101;427;1.03e-201
		AS8-cds562	599456;599815;1	119;360	46.39	Betaproteobacteria	cobalt-zinc-cadmium resistance protein CzcI				Janthinobacterium sp. Marseille	100;100	100;100;119;6.45e-61
		AS8-cds563	599909;601198;1	429;1290	50.54	Betaproteobacteria	cobalt-zinc-cadmium resistance protein	OEP OEP	TolC COG1538 457 Outer membrane protein	TIGR01844 type_I_sec_TolC 414 type I secretion outer membrane protein, TolC family	Janthinobacterium sp. Marseille	100;100	100;100;429;1.81e-230
		AS8-cds614	645367;646656;-1	429;1290	50.93	Betaproteobacteria	cobalt-zinc-cadmium resistance protein	OEP OEP	TolC COG1538 457 Outer membrane protein	TIGR01844 type_I_sec_TolC 414 type I secretion outer membrane protein, TolC family	Janthinobacterium sp. Marseille	95;91	100;100;429;6.47e-212
		AS8-cds615	646750;647109;-1	119;360	48.33	Betaproteobacteria	cobalt-zinc-cadmium resistance protein CzcI				Janthinobacterium sp. Marseille	95;88	100;100;119;5.29e-55
Molybdate resistance	modE	AS8-cds2345	2481921;2482715;1	264;795	54.34	Betaproteobacteria	ModE family transcriptional regulator	HTH_1 TOBE TOBE			Janthinobacterium sp. Marseille	98;95	100;100;264;9.37e-137
	modA	AS8-cds2346	2482747;2483502;1	251;756	50.53	Betaproteobacteria	molybdate ABC transporter substrate-binding protein	SBP_bac_11 SBP_bac_1 SBP_bac_1	ModA COG0725 258 ABC-type molybdate transport system, periplasmic component	TIGR01256 modA 217 molybdate ABC transporter, periplasmic molybdate-binding protein	Janthinobacterium sp. Marseille	97;96	100;100;251;1.63e-130
	modB	AS8-cds2347	2483515;2484189;1	224;675	53.78	Betaproteobacteria	molybdenum ABC transporter permease	BPD_transp_1	ModC COG4149 225 ABC-type molybdate transport system, permease component	TIGR02141 modB_ABC 208 molybdate ABC transporter, permease protein	Janthinobacterium sp. Marseille	97;91	100;100;224;3.84e-115
	modC	AS8-cds2348	2484186;2485262;1	358;1077	54.32	Betaproteobacteria	molybdenum ABC transporter ATP-binding protein	ABC_tran AAA_21 TOBE	ModC COG4148 352 ABC-type molybdate transport system, ATPase component	TIGR02142 modC_ABC 353 molybdate ABC transporter, ATP-binding protein	Janthinobacterium sp. Marseille	91;86	100;93;358;2.71e-171
Tungstate transport system	tupA	AS8-cds374	399239;399943;1	234;705	53.05	Betaproteobacteria	ABC transporter permease	BPD_transp_1	TupA COG4662 227 ABC-type tungstate transport system, periplasmic component	TIGR02141 modB_ABC 208 molybdate ABC transporter, permease protein	Janthinobacterium sp. Marseille	97;95	100;100;234;2.13e-116
	tupB	AS8-cds2355	2492752;2493564;1	270;813	51.17	Betaproteobacteria	tungsten ABC transporter substrate-binding protein	PBP_like_2 SBP_bac_11	TupB COG2998 280 ABC-type tungstate transport system, permease component		Janthinobacterium sp. Marseille	97;94	100;100;270;6.42e-141

## Sheet: sTable S8. 
Physiological process	Locus_tag	Location (start;end;strand)	Lengths (protein;gene)	GC content (%) of gene	Taxon	Product	pfam	COG	TIGR	Best hitted Organism	Similarity;identity	Qcoverage;hcoverage; lengnth;e-value
Ectoine biosynthesis aspartate -> ectoine	AS8-cds233	246542;247795;1	417;1254	48.88	Betaproteobacteria	aspartate kinase	AA_kinase ACT ACT_7 ACT	LysC COG0527 447 Aspartokinases	TIGR00657 asp_kinases 442 aspartate kinase	Janthinobacterium sp. Marseille	99;97	100;100;417;3.56e-223
	AS8-cds166	175494;176600;1	368;1107	52.21	Betaproteobacteria	aspartate-semialdehyde dehydrogenase	Semialdhyde_dh Semialdhyde_dhC	Asd COG0136 334 Aspartate-semialdehyde dehydrogenase	TIGR01745 asd_gamma 366 aspartate-semialdehyde dehydrogenase	Janthinobacterium sp. Marseille	98;95	100;100;368;2.34e-202
	AS8-cds2404	2544552;2545070;1	172;519	54.91	Betaproteobacteria	L-2,4-diaminobutyric acid acetyltransferase	Acetyltransf_3 Acetyltransf_7 Acetyltransf_9 Acetyltransf_10 Acetyltransf_1	RimI COG0456 177 Acetyltransferases	TIGR02406 ectoine_EctA 157 diaminobutyrate acetyltransferase	Janthinobacterium sp. Marseille	82;72	100;99;172;5.28e-64
	AS8-cds2405	2545137;2546432;1	431;1296	53.24	Betaproteobacteria	diadenosine tetraphosphatase	Aminotran_3	GabT COG0160 447 4-aminobutyrate aminotransferase and related aminotransferases	TIGR02407 ectoine_ectB 412 diaminobutyrate--2-oxoglutarate aminotransferase	Janthinobacterium sp. Marseille	96;92	100;100;431;2.63e-229
	AS8-cds2406	2546429;2546866;1	145;438	52.51	Betaproteobacteria	ectoine synthase	Ectoine_synth Cupin_2			Janthinobacterium sp. Marseille	93;90	100;100;145;1.29e-71
Conductance mechanosensitive channel	AS8-cds2426	2564110;2565231;-1	373;1122	50.45	Betaproteobacteria	mechanosensitive ion channel protein	MS_channel			Janthinobacterium sp. Marseille	91;82	98;97;364;2.47e-167
	AS8-cds2753	2909788;2910204;-1	138;417	46.76	Betaproteobacteria	large conductance mechanosensitive channel protein MscL	MscL	MscL COG1970 130 Large-conductance mechanosensitive channel	TIGR00220 mscL 127 large conductance mechanosensitive channel protein	Janthinobacterium sp. Marseille	95;89	100;99;139;1.15e-61
	AS8-cds3320	3519865;3521229;1	454;1365	53.41	Betaproteobacteria	mechanosensitive ion channel protein	MS_channel	COG3264 COG3264 835 Small-conductance mechanosensitive channel		Janthinobacterium sp. Marseille	96;91	100;100;454;2.26e-231
Putative glycine-betaine synthesis	AS8-cds57	57050;58645;-1	531;1596	55.89	Gammaproteobacteria	putative oxidoreductase	GMC_oxred_N FAD_binding_2 GMC_oxred_C	BetA COG2303 542 Choline dehydrogenase and related flavoproteins	TIGR01810 betA 532 choline dehydrogenase	Pseudomonas resinovorans	73;58	100;95;533;6e-175
	AS8-cds58	58715;60205;-1	496;1491	54.86	Gammaproteobacteria	putative aldehyde dehydrogenase	Aldedh	PutA COG1012 472 NAD-dependent aldehyde dehydrogenases	TIGR04284 aldehy_Rv0768 480 aldehyde dehydrogenase, Rv0768 family	Pseudomonas resinovorans	84;71	100;100;496;2.25e-208
	AS8-cds2362	2501041;2502561;1	506;1521	52.86	Betaproteobacteria	methylmalonate-semialdehyde dehydrogenase	Aldedh	PutA COG1012 472 NAD-dependent aldehyde dehydrogenases	TIGR01722 MMSDH 477 methylmalonate-semialdehyde dehydrogenase (acylating)	Janthinobacterium sp. Marseille	97;93	100;100;504;3.36e-276
	AS8-cds2363	2502662;2504266;1	534;1605	51.9	Betaproteobacteria	choline dehydrogenase	GMC_oxred_N DAO GMC_oxred_C	BetA COG2303 542 Choline dehydrogenase and related flavoproteins	TIGR01810 betA 532 choline dehydrogenase	Janthinobacterium sp. Marseille	87;77	100;99;536;7.47e-242
	AS8-cds3221	3398331;3399983;-1	550;1653	54.08	Betaproteobacteria	choline dehydrogenase	GMC_oxred_N GMC_oxred_C	BetA COG2303 542 Choline dehydrogenase and related flavoproteins		Herminiimonas arsenicoxydans	90;83	100;100;550;2.37e-275
	AS8-cds3222	3399994;3400512;-1	172;519	52.99	Betaproteobacteria	hypothetical protein	FAD-SLDH			Herminiimonas arsenicoxydans	89;82	99;97;171;1.39e-72
	AS8-cds3223	3400600;3401778;-1	392;1179	51.4	Betaproteobacteria	porin	Porin_4 Porin_1	OmpC COG3203 354 Outer membrane protein (porin)		Herminiimonas arsenicoxydans	87;78	100;100;393;1.63e-177
	AS8-cds2061	2190341;2191858;-1	505;1518	52.96	Betaproteobacteria	glycine/betaine ABC transporter permease	BCCT	BetT COG1292 537 Choline-glycine betaine transporter	TIGR00842 bcct 452 transporter, betaine/carnitine/choline transporter (BCCT) family	Janthinobacterium sp. Marseille	94;91	100;100;505;4.11e-266
	AS8-cds2062	2191964;2192617;-1	217;654	51.22	Betaproteobacteria	transporter	BON BON	OsmY COG2823 196 Predicted periplasmic or secreted lipoprotein		Janthinobacterium sp. Marseille	89;81	100;100;216;1.86e-90

## Sheet: sTable S9.
Cluster ID	Number of proteins	Swiss-Prot Hit	GO Annotation
cluster8	6	Cyclohexane-1-carbonyl-CoA dehydrogenase {ECO:0000305}	GO:0003995; F:acyl-CoA dehydrogenase activity; IEA:InterPro; GO:0050660; F:flavin adenine dinucleotide binding; IEA:InterPro
cluster14	5	N/A	N/A
cluster15	5	N/A	N/A
cluster16	5	N/A	N/A
cluster17	5	N/A	N/A
cluster38	4	Uncharacterized protein PA3922	N/A
cluster289	3	1,2-epoxyphenylacetyl-CoA isomerase	GO:0042802; F:identical protein binding; IDA:EcoCyc; GO:0016853; F:isomerase activity; IDA:UniProtKB; GO:0016829; F:lyase activity; IEA:UniProtKB-KW; GO:0010124; P:phenylacetate catabolic process; IMP:EcoCyc
cluster293	3	Extracellular serine protease	GO:0005576; C:extracellular region; IEA:UniProtKB-KW; GO:0019867; C:outer membrane; IEA:InterPro; GO:0004252; F:serine-type endopeptidase activity; IEA:InterPro
cluster294	3	Putidaredoxin reductase	GO:0050660; F:flavin adenine dinucleotide binding; IEA:InterPro; GO:0016491; F:oxidoreductase activity; IEA:UniProtKB-KW; GO:0019383; P:(+)-camphor catabolic process; IEA:UniProtKB-UniPathway; GO:0045454; P:cell redox homeostasis; IEA:InterPro
cluster295	3	UPF0336 protein CMM_2793 {ECO:0000255|HAMAP-Rule:MF_00799}	N/A
cluster2381	2	Glucose 1-dehydrogenase 2	GO:0047936; F:glucose 1-dehydrogenase [NAD(P)] activity; IEA:UniProtKB-EC
cluster2382	2	N/A	N/A
cluster2383	2	3-ketoacyl-CoA thiolase	GO:0003988; F:acetyl-CoA C-acyltransferase activity; IEA:UniProtKB-EC; GO:0006635; P:fatty acid beta-oxidation; IEA:UniProtKB-UniPathway
cluster2384	2	Non-heme chloroperoxidase	GO:0016691; F:chloride peroxidase activity; IEA:UniProtKB-EC
cluster2385	2	Putative chloride channel protein ClcB-like	GO:0034707; C:chloride channel complex; IEA:UniProtKB-KW; GO:0005886; C:plasma membrane; IEA:UniProtKB-HAMAP; GO:0005247; F:voltage-gated chloride channel activity; IEA:UniProtKB-HAMAP; GO:0010447; P:response to acidic pH; IEA:InterPro
cluster2386	2	Uncharacterized isochorismatase family protein YecD	GO:0016787; F:hydrolase activity; IEA:UniProtKB-KW
cluster2387	2	Long-chain-fatty-acid--CoA ligase	GO:0005524; F:ATP binding; IEA:UniProtKB-KW; GO:0004467; F:long-chain fatty acid-CoA ligase activity; IEA:UniProtKB-EC; GO:0006635; P:fatty acid beta-oxidation; IEA:UniProtKB-UniPathway
cluster2388	2	Ferrichrome-iron receptor	GO:0009279; C:cell outer membrane; IMP:CACAO; GO:0016021; C:integral component of membrane; IEA:UniProtKB-KW; GO:0048037; F:cofactor binding; IPI:EcoliWiki; GO:0005506; F:iron ion binding; IPI:EcoliWiki; GO:0004872; F:receptor activity; IEA:InterPro; GO:0015343; F:siderophore transmembrane transporter activity; IEA:InterPro; GO:0015643; F:toxic substance binding; IMP:EcoliWiki; GO:0046790; F:viri…
cluster2389	2	Quaternary ammonium compound-resistance protein QacF	GO:0016021; C:integral component of membrane; IEA:UniProtKB-KW; GO:0005886; C:plasma membrane; IEA:UniProtKB-KW; GO:0006810; P:transport; IEA:UniProtKB-KW
cluster2390	2	Probable acyl-CoA dehydrogenase YngJ	GO:0003995; F:acyl-CoA dehydrogenase activity; IEA:InterPro; GO:0050660; F:flavin adenine dinucleotide binding; IEA:InterPro
cluster2391	2	N/A	N/A
cluster2392	2	N/A	N/A
cluster2393	2	Uncharacterized protein MT2066	N/A
cluster2394	2	N/A	N/A
cluster2395	2	Probable acyl-CoA dehydrogenase YngJ	GO:0003995; F:acyl-CoA dehydrogenase activity; IEA:InterPro; GO:0050660; F:flavin adenine dinucleotide binding; IEA:InterPro
cluster2396	2	N/A	N/A
cluster2397	2	Transposase	GO:0003677; F:DNA binding; IEA:UniProtKB-KW; GO:0015074; P:DNA integration; IEA:InterPro; GO:0006310; P:DNA recombination; IEA:UniProtKB-KW; GO:0032196; P:transposition; IEA:UniProtKB-KW
cluster2398	2	N/A	N/A
cluster2399	2	Long-chain-fatty-acid--CoA ligase	GO:0005737; C:cytoplasm; IDA:EcoliWiki; GO:0009898; C:cytoplasmic side of plasma membrane; TAS:EcoCyc; GO:0005829; C:cytosol; TAS:EcoCyc; GO:0005524; F:ATP binding; IEA:UniProtKB-KW; GO:0005504; F:fatty acid binding; IMP:EcoliWiki; GO:0004467; F:long-chain fatty acid-CoA ligase activity; IDA:EcoCyc; GO:0070538; F:oleic acid binding; IMP:EcoliWiki; GO:0006637; P:acyl-CoA metabolic process; IDA:Eco…
cluster2400	2	(R)-benzylsuccinyl-CoA dehydrogenase	GO:0003995; F:acyl-CoA dehydrogenase activity; IEA:InterPro; GO:0050660; F:flavin adenine dinucleotide binding; IEA:InterPro; GO:0042203; P:toluene catabolic process; IEA:UniProtKB-UniPathway
cluster2401	2	Non-haem bromoperoxidase BPO-A2	GO:0004601; F:peroxidase activity; IEA:UniProtKB-KW; GO:0017000; P:antibiotic biosynthetic process; IEA:UniProtKB-KW
cluster2402	2	1,2-epoxyphenylacetyl-CoA isomerase	GO:0042802; F:identical protein binding; IDA:EcoCyc; GO:0016853; F:isomerase activity; IDA:UniProtKB; GO:0016829; F:lyase activity; IEA:UniProtKB-KW; GO:0010124; P:phenylacetate catabolic process; IMP:EcoCyc
cluster2403	2	N/A	N/A
cluster2404	2	Acyl-CoA dehydrogenase, short-chain specific	GO:0003995; F:acyl-CoA dehydrogenase activity; IEA:InterPro; GO:0004085; F:butyryl-CoA dehydrogenase activity; IEA:UniProtKB-EC; GO:0050660; F:flavin adenine dinucleotide binding; IEA:InterPro; GO:0006631; P:fatty acid metabolic process; IEA:UniProtKB-KW
cluster2405	2	Uncharacterized oxidoreductase YusZ	GO:0016491; F:oxidoreductase activity; IEA:UniProtKB-KW
cluster2406	2	N/A	N/A
cluster2407	2	Outer membrane porin protein BP0840	GO:0009279; C:cell outer membrane; IEA:UniProtKB-KW; GO:0046930; C:pore complex; IEA:UniProtKB-KW; GO:0015288; F:porin activity; IEA:UniProtKB-KW; GO:0006811; P:ion transport; IEA:UniProtKB-KW
cluster2408	2	N/A	N/A
cluster2409	2	Uncharacterized N-acetyltransferase ycf52-like	GO:0008080; F:N-acetyltransferase activity; IEA:InterPro
cluster2410	2	GDP-mannose 4,6-dehydratase {ECO:0000255|HAMAP-Rule:MF_00955}	GO:0008446; F:GDP-mannose 4,6-dehydratase activity; IEA:UniProtKB-HAMAP; GO:0070401; F:NADP+ binding; IEA:UniProtKB-HAMAP; GO:0019673; P:GDP-mannose metabolic process; IEA:InterPro; GO:0009103; P:lipopolysaccharide biosynthetic process; IMP:PseudoCAP
cluster2411	2	Membrane transport protein mmpL8	GO:0016021; C:integral component of membrane; IEA:UniProtKB-KW; GO:0005886; C:plasma membrane; IEA:UniProtKB-KW; GO:0006869; P:lipid transport; IEA:UniProtKB-KW
